# Supplementary material for: DNA methylation signatures of Prostate Cancer in peripheral T-cells
Source: BMC Cancer. 2020 Jun 23;20:588. doi: 10.1186/s12885-020-07078-8 (PMC7310561; doi:10.1186/s12885-020-07078-8)
Supplement: Supplementary file 2 — Additional file 2: Supplementary Table 1. List of negative-biopsy healthy controls and positive-biopsy PCa patient sample ids with their respective Gleason score. [file 12885_2020_7078_MOESM2_ESM.xlsx]

## Sheet: Table 1
Cohort 1		Cohort 2		Combined
ID	Gleason Score	ID	Gleason Score	ID	Gleason Score
Ctrl1	N.A.	Ctrl13	N.A.	Ctrl13	N.A.
Ctrl10	N.A.	Ctrl14	N.A.	Ctrl14	N.A.
Ctrl11	N.A.	Ctrl15	N.A.	Ctrl15	N.A.
Ctrl12	N.A.	Ctrl16	N.A.	Ctrl16	N.A.
Ctrl2	N.A.	Ctrl17	N.A.	Ctrl17	N.A.
Ctrl3	N.A.	Ctrl18	N.A.	Ctrl18	N.A.
Ctrl4	N.A.	Ctrl19	N.A.	Ctrl19	N.A.
Ctrl5	N.A.	Ctrl20	N.A.	Ctrl20	N.A.
Ctrl6	N.A.	Ctrl21	N.A.	Ctrl21	N.A.
Ctrl7	N.A.	Ctrl22	N.A.	Ctrl22	N.A.
Ctrl8	N.A.	Ctrl23	N.A.	Ctrl23	N.A.
Ctrl9	N.A.	LGPCa11	6	Ctrl1	N.A.
LGPCa1	6	LGPCa12	7	Ctrl10	N.A.
LGPCa10	6	LGPCa13	7	Ctrl11	N.A.
LGPCa2	6	LGPCa14	7	Ctrl12	N.A.
LGPCa3	6	LGPCa15	6	Ctrl2	N.A.
LGPCa4	6	LGPCa16	6	Ctrl3	N.A.
LGPCa5	6	LGPCa17	7	Ctrl4	N.A.
LGPCa7	6	LGPCa18	6	Ctrl5	N.A.
LGPCa8	6	LGPCa19	6	Ctrl6	N.A.
LGPCa9	6	LGPCa20	7	Ctrl7	N.A.
HGPCa1	8	LGPCa21	7	Ctrl8	N.A.
HGPCa11	9	LGPCa22	6	Ctrl9	N.A.
HGPCa12	9	LGPCa23	7	LGPCa1	6
HGPCa13	9			LGPCa10	6
HGPCa2	8			LGPCa2	6
HGPCa3	9			LGPCa3	6
HGPCa4	9			LGPCa4	6
HGPCa6	9			LGPCa5	6
HGPCa7	8			LGPCa7	6
HGPCa8	8			LGPCa8	6
HGPCa9	9			LGPCa9	6
				LGPCa11	6
				LGPCa15	6
				LGPCa16	6
				LGPCa18	6
				LGPCa19	6
				LGPCa22	6
				LGPCa12	7
				LGPCa13	7
				LGPCa14	7
				LGPCa17	7
				LGPCa20	7
				LGPCa21	7
				LGPCa23	7
				HGPCa1	8
				HGPCa2	8
				HGPCa7	8
				HGPCa8	8
				HGPCa11	9
				HGPCa12	9
				HGPCa13	9
				HGPCa3	9
				HGPCa4	9
				HGPCa6	9
				HGPCa9	9
