# Supplementary material for: DNA methylation signatures of Prostate Cancer in peripheral T-cells
Source: BMC Cancer. 2020 Jun 23;20:588. doi: 10.1186/s12885-020-07078-8 (PMC7310561; doi:10.1186/s12885-020-07078-8)
Supplement: Supplementary file 3 — Additional file 3: Supplementary Table 2. List of the primers used for pyrosequencing and amplicon sequencing (Illumina MiSeq system). [file 12885_2020_7078_MOESM3_ESM.xlsx]

## Sheet: Table 2
	CG	Primer	Id	Sequence
Pyrosequencing	cg14713996	PCR	Forward (biotinylated)	TAAGAAAGAATTTTGTGGTAGGTTGTAT
		PCR	Reverse	ATACCCCACAACCCACTCTAATTTTA
		Sequencing	S1	CCTAAAAATCTCACCC
	cg05133736	PCR	Forward (biotinylated)	AATGTATTTGAGTGTGGTTATG
		PCR	Reverse	CCCCTCTTTCCCTCTCATTCCTAAT
		Sequencing	S1	AACTCACAAAATAAAACACTA
	cg02701909	PCR	Forward	GGTTTGGTTTTGATTAGGTGTATT
		PCR	Reverse (biotinylated)	ACCCCAACTCACAACCTACTAACTACAA
		Sequencing	S1	ATTATGTTGGGTATTATTGTT
Amplicon Sequencing	cg14713996	PCR	Forward	TAAGAAAGAATTTTGTGGTAGG
		PCR	Reverse	CACAACCCACTCTAATTTTAACA
	cg05133736	PCR	Forward	TTATTGTTGAGTTGTATTGATATG
		PCR	Reverse	TTTAAAAAACACCTCAAACATAAT
