# Supplementary material for: DNA methylation signatures of Prostate Cancer in peripheral T-cells
Source: BMC Cancer. 2020 Jun 23;20:588. doi: 10.1186/s12885-020-07078-8 (PMC7310561; doi:10.1186/s12885-020-07078-8)
Supplement: Supplementary file 4 — Additional file 4: Supplementary Table 3. Differentially methylated regions (DMRs) between the PCa T cell DNA and healthy control T cell DNA. The data was obtained using DMR function in the ChAMP pipeline and input into the IGV browser to identify nearby genes and location of each DMR manually. Reference genome H19 was used for alignment. TSS, Transcription start site. [file 12885_2020_7078_MOESM4_ESM.xlsx]

## Sheet: Table 3
DMR	BumphunterDMR.seqnames	BumphunterDMR.start	BumphunterDMR.end	BumphunterDMR.width	BumphunterDMR.value	BumphunterDMR.area	BumphunterDMR.cluster	BumphunterDMR.clusterL	BumphunterDMR.p.value	BumphunterDMR.p.valueArea	Nearby Gene	Location of DMR
1	Chr 5	135415693	135416613	920	1.24335	17.4068	160505	14	0.000284	0.000814	VTRNA2-1	Covering entire gene
2	Chr 6	31539539	31540750	1211	0.41221	7.00756	168218	17	0.002887	0.011204	LTA	From TSS to Exon 3
3	Chr 6	29648360	29649084	724	0.463369	6.95054	167616	21	0.003529	0.011377	ZFP57	Not in the gene
4	Chr 22	46449430	46450114	684	-0.57239	5.72386	131969	10	0.007157	0.018855	PRR34	From TSS till Exon 1
5	Chr 3	182817190	182817626	436	-0.50578	5.56353	143070	11	0.008872	0.020286	MCCC1	TSS
6	Chr 10	134600295	134600701	406	-0.42147	5.0577	30457	17	0.00881	0.026283	NKX6-2	Not in the gene
7	Chr 19	58220295	58220818	523	0.559667	4.47734	106659	9	0.018176	0.035698	ZNF154	TSS till Exon 1
8	Chr 7	56516076	56516504	428	0.533655	4.26924	182274	8	0.022088	0.040066	LOC650226	TSS
9	Chr 3	24536562	24537182	620	-0.46651	4.19862	134238	20	0.022396	0.041744	THRB	TSS
10	Chr 12	122711988	122712381	393	0.501684	4.01347	51965	8	0.028085	0.046174	DIABLO and NR_103497	Intergenic
