# Supplementary material for: DNA methylation signatures of Prostate Cancer in peripheral T-cells
Source: BMC Cancer. 2020 Jun 23;20:588. doi: 10.1186/s12885-020-07078-8 (PMC7310561; doi:10.1186/s12885-020-07078-8)
Supplement: Supplementary file 5 — Additional file 5. [file 12885_2020_7078_MOESM5_ESM.xlsx]

## Sheet: Sheet1
CG	Ctrl_to_PRAD.logFC	Ctrl_to_PRAD.AveExpr	Ctrl_to_PRAD.t	Ctrl_to_PRAD.P.Value	Ctrl_to_PRAD.adj.P.Val	Ctrl_to_PRAD.B	Ctrl_to_PRAD.Ctrl_AVG	Ctrl_to_PRAD.PRAD_AVG	Ctrl_to_PRAD.deltaBeta	Ctrl_to_PRAD.CHR	Ctrl_to_PRAD.MAPINFO	Ctrl_to_PRAD.Strand	Ctrl_to_PRAD.Type	Ctrl_to_PRAD.gene	Ctrl_to_PRAD.feature	Ctrl_to_PRAD.cgi	Ctrl_to_PRAD.feat.cgi	Ctrl_to_PRAD.UCSC_Islands_Name	Ctrl_to_PRAD.SNP_ID	Ctrl_to_PRAD.SNP_DISTANCE
cg14713996	0.117749	0.714016	7.60276	1.35518e-08	0.0104323	9.18876	0.640423	0.758172	0.117749	X	120176218	F	II		IGR	opensea	IGR-opensea
cg01837362	0.120468	0.472068	5.1925	1.21014e-05	0.330024	2.37048	0.396776	0.517244	0.120468	12	34492938	R	I		IGR	shore	IGR-shore	chr12:34493973-34496968	rs148862987;rs553381056;rs573202720;rs112154812;rs555586829;rs568182840	47;41;37;36;11;10
cg17591188	0.110023	0.762934	5.43159	6.07953e-06	0.330024	3.05615	0.69417	0.804193	0.110023	5	539530	F	II		IGR	shelf	IGR-shelf	chr5:535484-535814	rs560753859;rs527918753;rs549578749;rs567724637;rs184752604	3;16;28;36;40
cg22657048	-0.116797	0.450847	-5.44521	5.84595e-06	0.330024	3.09522	0.523845	0.407048	-0.116797	4	120008530	R	II		IGR	opensea	IGR-opensea		rs564607732;rs7692440;rs552449130;rs191756504	51;42;22;2
cg01635303	0.119104	0.684213	4.60954	6.45295e-05	0.439509	0.711284	0.609773	0.728877	0.119104	12	34511504	R	II		IGR	opensea	IGR-opensea		rs138062329;rs529708885;rs549401627;rs11053238;rs11053239	31;30;27;25;20
cg21539397	0.101648	0.646904	4.51981	8.33595e-05	0.439509	0.458671	0.583374	0.685022	0.101648	2	29224950	F	II	FAM179A	Body	opensea	Body-opensea		rs137907919;rs543014218;rs560976630	4;17;30
cg01758314	0.120966	0.612549	4.30535	0.00015327	0.445238	-0.140687	0.536946	0.657912	0.120966	17	6797034	R	II	ALOX12P2	Body	shore	Body-shore	chr17:6797429-6797724	rs568733877;rs537872556;rs541960118;rs72832760;rs138100775	45;44;34;33;20
cg12347617	0.100397	0.593227	4.24945	0.0001795	0.453215	-0.29577	0.530479	0.630876	0.100397	14	90968616	R	II		IGR	opensea	IGR-opensea
cg01295249	0.10031	0.608258	4.08313	0.000286511	0.472287	-0.753807	0.545564	0.645874	0.10031	2	106419144	R	II	NCK2	5'UTR	opensea	5'UTR-opensea		rs4851091;rs535122556	29;2
cg26885493	0.114158	0.441229	4.06234	0.000303674	0.476141	-0.810681	0.36988	0.484038	0.114158	12	127730131	F	II		IGR	opensea	IGR-opensea		rs570989063	2
cg17872867	0.113791	0.578471	3.94595	0.000420087	0.498293	-1.12744	0.507352	0.621142	0.113791	2	3885178	F	II	DCDC2C	Body	opensea	Body-opensea		rs534355536	16
cg20584815	0.122223	0.672627	3.83557	0.000570258	0.500754	-1.42497	0.596237	0.71846	0.122223	12	9810887	R	II	LOC374443	Body	opensea	Body-opensea		rs79019311	48
cg26828689	0.106345	0.757283	3.86974	0.0005189	0.500754	-1.33318	0.690817	0.797162	0.106345	20	44662145	R	II	SLC12A5	Body	shore	Body-shore	chr20:44660342-44660948	rs191955711;rs549581842	23;2
cg13011109	-0.106599	0.383568	-3.80794	0.000615372	0.501054	-1.49896	0.450192	0.343593	-0.106599	5	167955758	R	II	FBLL1	TSS1500	shore	TSS1500-shore	chr5:167956219-167957371	rs560233129	14
cg17332237	0.107202	0.538354	3.75849	0.000704987	0.502695	-1.63095	0.471353	0.578555	0.107202	10	50816208	R	II	CHAT	TSS1500	shore	TSS1500-shore	chr10:50817601-50820356	rs528604533;rs547068507;rs143993213	21;13;2
cg07481360	0.105504	0.703634	3.69311	0.000843143	0.505881	-1.80442	0.637694	0.743198	0.105504	3	196902551	F	II	DLG1	Body	opensea	Body-opensea
cg22472290	0.105619	0.661524	3.66843	0.000901874	0.510012	-1.86961	0.595512	0.701131	0.105619	19	52391480	R	II	ZNF577	TSS1500	shore	TSS1500-shore	chr19:52390841-52391368	rs145095987	31
cg06153448	0.113186	0.548481	3.6434	0.000965476	0.5123	-1.93553	0.47774	0.590926	0.113186	2	9324127	F	II		IGR	opensea	IGR-opensea		rs546555315	8
cg24789231	0.131138	0.44692	3.62088	0.00102641	0.517776	-1.9947	0.364959	0.496097	0.131138	2	154720727	R	II		IGR	opensea	IGR-opensea		rs118052700;rs72860763	36;26
cg27512469	0.119915	0.629647	3.57333	0.00116754	0.51809	-2.11911	0.5547	0.674615	0.119915	6	29078724	F	II	OR2J3	TSS1500	opensea	TSS1500-opensea		rs9380110;rs575256425	10;44
cg05328885	0.149883	0.170662	3.54127	0.00127311	0.52376	-2.2026	0.0769854	0.226868	0.149883	11	30943623	F	II	DCDC5	Body	opensea	Body-opensea		rs575715221	1
cg17328716	0.104019	0.429593	3.53805	0.00128421	0.52376	-2.21097	0.364582	0.468601	0.104019	7	56516243	R	II	LOC650226	TSS200	shore	TSS200-shore	chr7:56515585-56515864	rs543355945;rs561977305;rs573775021	25;22;3
cg12314350	0.101778	0.71068	3.52364	0.00133506	0.524215	-2.2484	0.647068	0.748847	0.101778	12	108168079	F	II	ASCL4	TSS200	shore	TSS200-shore	chr12:108168986-108169570
cg05030277	0.110313	0.362857	3.45314	0.00161309	0.526081	-2.43046	0.293912	0.404225	0.110313	19	51275794	R	II		IGR	opensea	IGR-opensea
cg02275016	0.105201	0.664283	3.4702	0.00154107	0.526081	-2.38654	0.598532	0.703733	0.105201	X	12739263	F	II	FRMPD4	3'UTR	opensea	3'UTR-opensea		rs61739515;rs3827468	1;31
cg14011486	0.115664	0.190687	3.42171	0.00175433	0.531795	-2.5111	0.118398	0.234061	0.115664	1	26737247	F	I	LIN28	TSS200	island	TSS200-island	chr1:26737246-26738148	rs76068276;rs548122866;rs111468266	5;15;26
cg16005926	-0.100003	0.761278	-3.4219	0.00175348	0.531795	-2.51063	0.82378	0.723776	-0.100003	1	84711119	F	II		IGR	opensea	IGR-opensea		rs565782533;rs528468179;rs551709846	26;30;36
cg14367702	0.119702	0.371535	3.36738	0.00202708	0.53426	-2.64973	0.296721	0.416423	0.119702	16	71599554	F	II	TAT-AS1	Body	opensea	Body-opensea		rs532428633;rs140247964;rs71389676	0;38;51
cg23215964	0.105375	0.399593	3.40056	0.00185601	0.53426	-2.56518	0.333734	0.439109	0.105375	5	140206194	F	II	PCDHA6	TSS1500	shore	TSS1500-shore	chr5:140207725-140208078	rs575536041	7
cg10132767	0.104017	0.750909	3.3707	0.0020093	0.53426	-2.64129	0.685898	0.789915	0.104017	6	168216661	R	II		IGR	opensea	IGR-opensea		rs182795615	50
cg23612423	0.101603	0.466415	3.39784	0.00186949	0.53426	-2.57212	0.402913	0.504516	0.101603	12	55350219	F	II	TESPA1	3'UTR	opensea	3'UTR-opensea		rs147142499;rs138362392;rs74092410;rs186776992;rs573064059	0;1;5;33;34
cg14770527	0.112707	0.696632	3.29208	0.00247316	0.537931	-2.84009	0.62619	0.738897	0.112707	17	22203149	F	II		IGR	opensea	IGR-opensea		rs140083106;rs561594652;rs145560292;rs569340465	4;24;30;36
cg14886319	0.108508	0.348014	3.28997	0.00248698	0.537931	-2.84542	0.280196	0.388704	0.108508	2	201535097	R	II	AOX1	Body	opensea	Body-opensea		rs2540066;rs142103390	24;1
cg13731397	0.103464	0.72736	3.33291	0.00222072	0.537931	-2.73712	0.662695	0.766159	0.103464	11	45671312	F	II	CHST1	Body	island	Body-island	chr11:45671197-45672412
cg11173636	-0.267083	0.187905	-3.31212	0.00234603	0.537931	-2.78964	0.354831	0.0877486	-0.267083	10	65632259	R	II		IGR	opensea	IGR-opensea		rs141831322;rs16918991;rs575081695;rs544302191;rs563989248	38;30;17;14;9
cg09507567	0.121009	0.516862	3.19924	0.00315355	0.537986	-3.07194	0.441232	0.562241	0.121009	10	124027408	R	II		IGR	opensea	IGR-opensea		rs529001452	2
cg12392612	0.112577	0.777477	3.191	0.00322189	0.537986	-3.09236	0.707116	0.819693	0.112577	20	50054089	R	II	NFATC2	Body	opensea	Body-opensea		rs190904743;rs544470280;rs77442367	36;19;1
cg21076026	0.11023	0.32871	3.17546	0.00335466	0.537986	-3.13078	0.259817	0.370047	0.11023	16	71599556	F	II	TAT-AS1	Body	opensea	Body-opensea		rs140247964;rs71389676;rs569130377	36;49;50
cg18557149	0.100749	0.387044	3.27365	0.00259595	0.537986	-2.88638	0.324076	0.424825	0.100749	7	56515666	R	II	LOC650226	Body	island	Body-island	chr7:56515585-56515864	rs541166977;rs553460837	31;18
cg14647890	-0.11453	0.694415	-3.2024	0.0031277	0.537986	-3.0641	0.765996	0.651466	-0.11453	16	85038296	F	II	ZDHHC7	5'UTR	opensea	5'UTR-opensea		rs560247778;rs529440200;rs147242245;rs569439043;rs140758804;rs189392396	1;16;23;25;31;40
cg27353899	-0.127932	0.362217	-3.26428	0.0026606	0.537986	-2.90987	0.442175	0.314243	-0.127932	3	195488922	F	I	MUC4	Body	island	Body-island	chr3:195488595-195489381	rs199552700;rs376198451	8;27
cg21790413	-0.165824	0.334352	-3.20241	0.00312763	0.537986	-3.06408	0.437992	0.272168	-0.165824	5	12862067	F	II		IGR	opensea	IGR-opensea		rs141250552	1
cg14378564	-0.165279	0.104812	-3.15971	0.00349458	0.538028	-3.16964	0.208111	0.0428327	-0.165279	1	28417750	F	II		IGR	shelf	IGR-shelf	chr1:28415098-28415312	rs147410322;rs568980848	12;39
cg16401045	0.112677	0.559808	3.12771	0.00379614	0.540516	-3.24827	0.489385	0.602061	0.112677	6	108078096	R	II	SCML4	Body	opensea	Body-opensea		rs554065482;rs145065355	2;1
cg07483503	0.10966	0.710523	3.1296	0.00377772	0.540516	-3.24366	0.641985	0.751645	0.10966	2	37965798	F	II		IGR	opensea	IGR-opensea		rs72496627;rs557417773;rs575696798;rs72880769	0;1;17;46
cg11890239	0.108461	0.265433	3.11204	0.00395269	0.541585	-3.28662	0.197645	0.306106	0.108461	8	103541014	R	II		IGR	opensea	IGR-opensea		rs74395753;rs112335845;rs550695439;rs568928090;rs114762434	25;21;17;14;2
cg23056271	0.262245	0.591263	3.09675	0.00411137	0.543223	-3.32395	0.42736	0.689605	0.262245	5	10789196	F	II		IGR	opensea	IGR-opensea		rs2964797;rs141682212	0;51
cg20115597	0.107772	0.621648	3.07633	0.00433274	0.543223	-3.37365	0.55429	0.662063	0.107772	7	56516248	R	II	LOC650226	TSS200	shore	TSS200-shore	chr7:56515585-56515864	rs543355945;rs561977305;rs573775021;rs540805608	30;27;8;5
cg10659908	0.107539	0.499292	3.09971	0.00408023	0.543223	-3.31674	0.43208	0.539619	0.107539	12	109796147	R	II	LINC01486	Body	opensea	Body-opensea
cg16022038	0.141747	0.849517	3.06798	0.00442649	0.543662	-3.39392	0.760925	0.902672	0.141747	2	218937526	R	II	RUFY4	Body	opensea	Body-opensea		rs368584402;rs540686005;rs199580808;rs200688740;rs56214433	36;34;19;2;1
cg09597756	0.125396	0.577766	3.04129	0.00473926	0.5442	-3.45852	0.499393	0.624789	0.125396	14	74162875	R	II	DNAL1	3'UTR	opensea	3'UTR-opensea		rs8003105;rs151009200;rs6574138	32;30;27
cg01797612	0.107342	0.404547	3.04118	0.00474061	0.5442	-3.45879	0.337458	0.4448	0.107342	5	64921640	F	II	TRIM23	TSS1500	shore	TSS1500-shore	chr5:64919914-64920288
cg15680465	0.102494	0.654042	3.02934	0.00488593	0.54421	-3.48734	0.589983	0.692478	0.102494	7	100701517	F	II	MUC17	3'UTR	opensea	3'UTR-opensea		rs150528234;rs553851030;rs573107763	21;38;41
cg12074251	0.12819	0.551006	3.00958	0.00513803	0.544823	-3.53486	0.470888	0.599077	0.12819	6	120177414	R	II		IGR	opensea	IGR-opensea		rs192013788	23
cg23074260	0.109638	0.703278	3.01564	0.00505944	0.544823	-3.52031	0.634754	0.744392	0.109638	18	77723195	R	II	HSBP1L1	TSS1500	shore	TSS1500-shore	chr18:77724352-77724836	rs73971319;rs375410103;rs536450019	45;3;2
cg21280420	0.102028	0.613316	3.00566	0.00518951	0.54501	-3.54428	0.549548	0.651576	0.102028	11	55134345	R	II	OR4A15	TSS1500	opensea	TSS1500-opensea		rs115486268;rs141646637	15;6
cg23153283	0.113523	0.756598	2.96767	0.00571404	0.545194	-3.63509	0.685646	0.799169	0.113523	1	62578993	R	II	INADL	Body	opensea	Body-opensea		rs2476190;rs146286530;rs527296777;rs76627032	51;16;15;1
cg04026387	0.112105	0.64789	2.94444	0.00605903	0.545194	-3.6903	0.577824	0.689929	0.112105	14	37171901	F	II	SLC25A21	Body	opensea	Body-opensea		rs763401;rs559136448;rs763402	10;14;50
cg10509607	0.101853	0.502304	2.98268	0.00550103	0.545194	-3.59928	0.438646	0.540499	0.101853	14	99658541	R	II	BCL11B	Body	opensea	Body-opensea
cg26818827	0.10061	0.725236	2.95166	0.00594977	0.545194	-3.67317	0.662355	0.762965	0.10061	X	11780990	R	II	MSL3	Body	opensea	Body-opensea		rs1051595	30
cg23623880	-0.135102	0.141813	-2.94247	0.0060892	0.545194	-3.69498	0.226252	0.09115	-0.135102	1	39570999	R	I	MACF1	Body	island	Body-island	chr1:39570665-39571859
cg01346636	-0.147231	0.774394	-2.94095	0.00611265	0.545194	-3.69859	0.866413	0.719182	-0.147231	13	96137528	R	II	CLDN10-AS1	Body	opensea	Body-opensea
cg24716416	0.111965	0.655462	2.92661	0.0063372	0.545805	-3.73253	0.585484	0.697449	0.111965	4	188736112	F	II		IGR	opensea	IGR-opensea		rs183707837;rs575405654;rs544028665	0;33;48
cg17537924	-0.12117	0.731012	-2.92755	0.00632214	0.545805	-3.73029	0.806744	0.685574	-0.12117	X	57927544	R	II		IGR	opensea	IGR-opensea
cg11822515	0.225782	0.652044	2.90846	0.00663257	0.546223	-3.77535	0.510931	0.736712	0.225782	5	151841890	R	II		IGR	opensea	IGR-opensea		rs57144995;rs4958305	18;9
cg12084908	-0.155	0.547747	-2.89891	0.00679318	0.546463	-3.79782	0.644622	0.489622	-0.155	10	61437386	F	II	SLC16A9	Body	opensea	Body-opensea		rs181793306	44
cg11800135	0.112016	0.531315	2.88796	0.00698182	0.54656	-3.82353	0.461304	0.573321	0.112016	Y	10023391	F	II		IGR	opensea	IGR-opensea		rs76472752;rs75287173	5;28
cg15346242	-0.172842	0.509585	-2.86864	0.00732662	0.548148	-3.86875	0.617611	0.44477	-0.172842	3	196325552	R	II		IGR	opensea	IGR-opensea		rs148439661;rs558037933;rs2086892;rs6785694;rs6782619;rs6782623	46;42;38;23;20;8
cg17262642	0.103375	0.427725	2.86774	0.00734309	0.548188	-3.87085	0.363116	0.466491	0.103375	14	99727252	F	II	BCL11B	Body	opensea	Body-opensea		rs563042111	8
cg05510714	-0.141331	0.783213	-2.86391	0.00741357	0.549543	-3.87981	0.871545	0.730214	-0.141331	2	143731330	F	II	KYNU	Body	opensea	Body-opensea		rs143640610;rs147183977;rs192038192;rs71423228	0;12;14;29
cg14210405	0.101169	0.426586	2.86109	0.0074657	0.550158	-3.88638	0.363355	0.464524	0.101169	Y	9930240	R	I		IGR	island	IGR-island	chrY:9930123-9930391	rs71217730;rs74535962;rs75065030;rs75971499;rs80050400;rs113676930;rs79029510	50;38;35;15;11;10;2
cg03969797	0.108587	0.647528	2.85603	0.00756048	0.550459	-3.8982	0.579661	0.688248	0.108587	15	23810664	F	II	MKRN3	5'UTR	opensea	5'UTR-opensea		rs188505875;rs193062296	1;50
cg11026936	0.139675	0.420228	2.82334	0.00819931	0.55094	-3.97412	0.332931	0.472607	0.139675	2	217253226	F	II		IGR	opensea	IGR-opensea		rs115991744;rs545622188;rs560309714;rs10199099	0;26;30;51
cg09645818	0.132906	0.563708	2.82485	0.0081687	0.55094	-3.97062	0.480642	0.613548	0.132906	11	10764592	R	II		IGR	opensea	IGR-opensea		rs10840484;rs148899355;rs188417095;rs569780838	49;43;39;1
cg09122588	0.130752	0.911538	2.8231	0.00820413	0.55094	-3.97467	0.829818	0.96057	0.130752	13	97422029	F	II	HS6ST3	Body	opensea	Body-opensea		rs555031798	24
cg27111890	0.117934	0.604169	2.7948	0.00879801	0.55094	-4.03997	0.530461	0.648395	0.117934	21	43823749	F	II	UBASH3A	TSS1500	opensea	TSS1500-opensea		rs116478889;rs12626348;rs76770848;rs539831267	0;15;32;48
cg20517123	0.106907	0.600662	2.80346	0.0086121	0.55094	-4.02003	0.533845	0.640752	0.106907	16	3127268	F	II		IGR	opensea	IGR-opensea		rs565809053	0
cg23900144	0.105084	0.660243	2.78024	0.00911911	0.55094	-4.07343	0.594566	0.69965	0.105084	9	22142053	R	II		IGR	opensea	IGR-opensea		rs557937283	1
cg19368911	0.103876	0.528209	2.80866	0.00850239	0.55094	-4.00805	0.463286	0.567162	0.103876	1	245541456	R	II	KIF26B	Body	opensea	Body-opensea		rs540325847	50
cg20771596	0.103494	0.628168	2.81851	0.00829783	0.55094	-3.98529	0.563484	0.666978	0.103494	1	247681766	F	I	GCSAML	1stExon	island	1stExon-island	chr1:247681399-247681951	rs533603300;rs565482835;rs79898337	10;24;43
cg16623612	0.101769	0.619262	2.80522	0.00857488	0.55094	-4.01598	0.555657	0.657425	0.101769	2	231456681	R	II		IGR	opensea	IGR-opensea		rs559091198;rs183628968;rs544291504	50;34;33
cg06806493	-0.106251	0.419303	-2.81943	0.00827891	0.55094	-3.98315	0.48571	0.379459	-0.106251	9	119697968	R	II	ASTN2	Body	opensea	Body-opensea		rs190881228;rs544827934;rs182147845	35;32;9
cg05130482	-0.136296	0.146894	-2.81392	0.00839261	0.55094	-3.9959	0.23208	0.0957832	-0.136296	8	98271949	R	II		IGR	opensea	IGR-opensea		rs557385347;rs375274629;rs540077007;rs191345767	31;7;2;1
cg19585676	0.177475	0.44134	2.76844	0.0093873	0.551523	-4.10046	0.330418	0.507893	0.177475	6	29913343	R	II	HLA-A	3'UTR	shore	3'UTR-shore	chr6:29910202-29911367	rs200062476;rs1061235;rs578027483;rs13395	51;47;2;1
cg24274653	-0.145511	0.463745	-2.76372	0.00949648	0.551729	-4.11124	0.55469	0.409179	-0.145511	18	74735220	F	II	MBP	Body	opensea	Body-opensea		rs185961805;rs542798620;rs374213863	0;22;37
cg09152813	0.13606	0.601905	2.75626	0.0096717	0.552331	-4.12827	0.516867	0.652927	0.13606	2	106391379	R	II	NCK2	5'UTR	opensea	5'UTR-opensea		rs4851864	43
cg14720093	0.116676	0.542431	2.73688	0.0101411	0.552654	-4.1724	0.469509	0.586184	0.116676	Y	10033382	F	II		IGR	island	IGR-island	chrY:10032933-10034686	rs74847589	47
cg16273546	-0.120696	0.563625	-2.74507	0.00994025	0.552654	-4.15377	0.63906	0.518364	-0.120696	10	123070392	R	II		IGR	opensea	IGR-opensea		rs536552788	1
cg01243097	-0.157918	0.560075	-2.71566	0.0106794	0.552654	-4.22049	0.658774	0.500856	-0.157918	21	35146511	R	II	ITSN1	Body	opensea	Body-opensea		rs116375299;rs554458221	49;20
cg14578009	-0.130721	0.486457	-2.71281	0.0107537	0.552696	-4.22693	0.568157	0.437436	-0.130721	5	180597642	F	I		IGR	shore	IGR-shore	chr5:180596863-180597485	rs11750203;rs533548380;rs77507285	18;21;24
cg02988816	0.124239	0.49283	2.70563	0.0109432	0.552797	-4.24316	0.415181	0.53942	0.124239	8	19333274	F	II	CSGALNACT1	Body	opensea	Body-opensea		rs111750985	19
cg00429726	0.123552	0.625858	2.66514	0.0120702	0.552797	-4.33407	0.548639	0.67219	0.123552	17	8897867	F	II		IGR	opensea	IGR-opensea		rs147077158;rs73256614;rs73256615	0;22;37
cg24635402	0.109419	0.907624	2.70251	0.0110263	0.552797	-4.25018	0.839237	0.948656	0.109419	19	44352649	F	II	ZNF283	Body	opensea	Body-opensea		rs187545887;rs201939022;rs2356437;rs1061769;rs200500734;rs2883946;rs10417624	4;8;16;17;31;39;41
cg26715042	0.108756	0.59724	2.70303	0.0110125	0.552797	-4.24901	0.529267	0.638023	0.108756	6	49681307	F	I	CRISP2	TSS200	opensea	TSS200-opensea
cg20942286	-0.126875	0.745247	-2.66776	0.011994	0.552797	-4.3282	0.824544	0.697669	-0.126875	5	79366549	R	I	THBS4	Body	opensea	Body-opensea		rs558661039;rs569018305;rs375749495	29;25;2
cg12012426	-0.314255	0.591359	-2.67804	0.0116998	0.552797	-4.30519	0.787768	0.473513	-0.314255	4	1366463	R	II	KIAA1530	Body	island	Body-island	chr4:1366462-1366688	rs564616427	38
cg01235375	-0.131948	0.751199	-2.6552	0.0123627	0.552985	-4.35624	0.833666	0.701718	-0.131948	2	66836203	F	II	LOC100507073	Body	opensea	Body-opensea		rs34868092	1
cg24314876	0.105717	0.528411	2.65487	0.0123725	0.553144	-4.35698	0.462338	0.568055	0.105717	12	77464428	R	II		IGR	opensea	IGR-opensea		rs310862	11
cg06937207	0.102078	0.722023	2.65112	0.0124849	0.553431	-4.36534	0.658224	0.760302	0.102078	17	35060112	F	II		IGR	shore	IGR-shore	chr17:35060322-35060692	rs151261931;rs140501911;rs62070111;rs560886173	2;9;35;37
cg20700869	0.110294	0.634965	2.64767	0.0125888	0.553583	-4.37301	0.566031	0.676325	0.110294	8	141775220	F	II	PTK2	Body	opensea	Body-opensea		rs144478981;rs559062724	37;40
cg15424377	0.168952	0.652509	2.63575	0.0129546	0.553638	-4.39951	0.546914	0.715866	0.168952	2	37971270	R	II		IGR	opensea	IGR-opensea		rs79025994;rs573983984;rs74868618	43;35;1
cg17480254	0.116299	0.514301	2.63133	0.0130925	0.553638	-4.4093	0.441614	0.557913	0.116299	X	125953844	F	II	CXorf64	1stExon	opensea	1stExon-opensea
cg25897951	0.104506	0.694799	2.62272	0.0133655	0.553638	-4.42837	0.629483	0.733989	0.104506	4	1244024	F	II	CTBP1	TSS1500	island	TSS1500-island	chr4:1241412-1244111	rs554916145;rs4974541	10;13
cg10411850	-0.108803	0.516059	-2.60349	0.0139943	0.554853	-4.47081	0.584061	0.475258	-0.108803	1	154473912	R	II	TDRD10	TSS1500	shore	TSS1500-shore	chr1:154474107-154475699	rs189824875;rs545933242;rs368651278;rs554001064;rs144880846	48;34;19;10;1
cg04978300	-0.106855	0.508582	-2.60017	0.0141056	0.554874	-4.47811	0.575367	0.468511	-0.106855	6	157315384	R	II	ARID1B	Body	opensea	Body-opensea		rs577051825;rs144752151	48;36
cg08570243	0.105379	0.142777	2.59709	0.0142096	0.554957	-4.48488	0.0769148	0.182294	0.105379	2	110969853	R	II	NCRNA00116	Body	island	Body-island	chr2:110969852-110970222	rs115993184	44
cg01079515	-0.154392	0.849603	-2.58959	0.0144659	0.555509	-4.50137	0.946098	0.791706	-0.154392	3	195576629	F	I		IGR	opensea	IGR-opensea		rs569207004	1
cg09904510	-0.146989	0.803163	-2.57918	0.0148283	0.556106	-4.52416	0.895031	0.748042	-0.146989	5	135219571	R	II	SLC25A48	Body	opensea	Body-opensea		rs564283667;rs528406674;rs58927916	4;3;1
cg05372301	0.120999	0.84064	2.56561	0.015314	0.556109	-4.55383	0.765015	0.886014	0.120999	7	138605054	R	II	KIAA1549	Body	opensea	Body-opensea		rs551200360;rs571291071;rs140040845	35;2;1
cg05552010	-0.139554	0.398765	-2.57087	0.0151238	0.556109	-4.54233	0.485986	0.346432	-0.139554	19	52184563	F	II		IGR	opensea	IGR-opensea		rs552567133;rs568365907	0;39
cg01911613	-0.14182	0.206406	-2.5443	0.0161057	0.556357	-4.60017	0.295043	0.153223	-0.14182	3	196325238	R	I		IGR	opensea	IGR-opensea		rs144888160;rs527462411;rs552124264;rs183333325	44;40;31;14
cg26180843	-0.100636	0.862766	-2.5369	0.0163893	0.557356	-4.61621	0.925664	0.825028	-0.100636	6	170557102	F	II		IGR	opensea	IGR-opensea		rs147203545;rs140489344;rs529642167	0;1;34
cg16028117	0.136077	0.613852	2.53137	0.016604	0.557866	-4.62816	0.528803	0.66488	0.136077	3	11348436	R	II	ATG7	Body	opensea	Body-opensea		rs570014808;rs201563825;rs200980786;rs557310519	47;41;31;19
cg21898358	0.18503	0.704179	2.52651	0.0167953	0.55796	-4.63866	0.588535	0.773566	0.18503	19	54805375	F	II	LILRA3	TSS1500	opensea	TSS1500-opensea		rs574131286;rs538649487	0;1
cg05493407	0.151836	0.452246	2.51763	0.0171496	0.55796	-4.65782	0.357348	0.509185	0.151836	4	164816619	F	II	2019-03-01	5'UTR	opensea	5'UTR-opensea		rs148704291;rs144613632;rs73868930;rs568842210;rs537711737;rs574546042	0;1;5;16;24;44
cg00274965	-0.141168	0.309444	-2.53099	0.0166191	0.55796	-4.62899	0.397674	0.256505	-0.141168	21	34405681	F	I		IGR	island	IGR-island	chr21:34405577-34406538
cg21744189	0.144801	0.314891	2.51655	0.0171934	0.558073	-4.66015	0.224391	0.369191	0.144801	8	103540922	R	II		IGR	opensea	IGR-opensea		rs62524850;rs561150254;rs528348358;rs190136859	30;16;12;1
cg16569937	0.111532	0.577512	2.51251	0.0173571	0.55836	-4.66884	0.507805	0.619337	0.111532	5	57174377	R	II		IGR	opensea	IGR-opensea		rs570996121;rs7700598;rs546434014	25;23;2
cg19084031	0.101458	0.102748	2.50514	0.0176597	0.558561	-4.68468	0.0393368	0.140794	0.101458	15	38361362	R	II		IGR	shelf	IGR-shelf	chr15:38364995-38365328	rs570412155;rs370232665	40;28
cg01882498	0.101857	0.528739	2.50005	0.0178715	0.558565	-4.6956	0.465078	0.566936	0.101857	4	83934956	R	II	LIN54	TSS1500	shore	TSS1500-shore	chr4:83933332-83934370
cg07935657	0.137961	0.91577	2.49636	0.0180266	0.558702	-4.70351	0.829544	0.967505	0.137961	8	10622805	R	II		IGR	opensea	IGR-opensea		rs543362065;rs139007201	48;1
cg17099656	0.122093	0.202977	2.49731	0.0179866	0.558702	-4.70147	0.126669	0.248761	0.122093	22	47135171	F	II	CERK	TSS1500	opensea	TSS1500-opensea		rs5769126;rs192847214	34;49
cg20703928	0.102107	0.653865	2.49845	0.0179386	0.558702	-4.69903	0.590049	0.692155	0.102107	2	106364229	F	II	NCK2	5'UTR	shelf	5'UTR-shelf	chr2:106361032-106362218	rs573321910;rs142363486;rs115904469	6;17;43
cg12334488	0.100135	0.670424	2.49804	0.0179557	0.558702	-4.6999	0.60784	0.707975	0.100135	2	20871173	R	II	GDF7	Body	island	Body-island	chr2:20870006-20871280	rs140907072	5
cg22041803	0.127782	0.733279	2.4953	0.0180713	0.558846	-4.70578	0.653415	0.781197	0.127782	7	26137796	F	II		IGR	opensea	IGR-opensea		rs113836653	24
cg07397108	-0.168283	0.704292	-2.48982	0.0183044	0.559961	-4.71751	0.809469	0.641186	-0.168283	15	22562214	R	II	REREP3	Body	opensea	Body-opensea		rs1989162	1
cg14248704	-0.123004	0.688581	-2.48685	0.0184317	0.560313	-4.72385	0.765458	0.642455	-0.123004	5	151470842	R	II	CTB-12O2.1	Body	opensea	Body-opensea		rs543473216;rs549591318	11;2
cg14262357	-0.140868	0.622055	-2.48476	0.018522	0.560531	-4.72832	0.710098	0.569229	-0.140868	11	102444955	F	II		IGR	opensea	IGR-opensea		rs185451510;rs73580706	8;50
cg18771300	0.163257	0.523078	2.46909	0.0192107	0.561598	-4.76169	0.421043	0.5843	0.163257	14	63671737	F	II	RHOJ	1stExon	opensea	1stExon-opensea		rs558425531	49
cg17198361	0.104847	0.620173	2.46171	0.0195436	0.562719	-4.77738	0.554644	0.659491	0.104847	21	44101541	R	II	PDE9A	5'UTR	shelf	5'UTR-shelf	chr21:44105237-44105532	rs190354037;rs145182689	51;1
cg27399125	0.102412	0.67076	2.45914	0.0196604	0.563102	-4.78282	0.606753	0.709164	0.102412	6	150378738	R	I		IGR	shore	IGR-shore	chr6:150378838-150379048	rs530634625	22
cg08280861	0.132449	0.392508	2.45557	0.0198242	0.563538	-4.7904	0.309727	0.442177	0.132449	8	58055591	F	II		IGR	island	IGR-island	chr8:58054945-58055600	rs553423455;rs181034978	0;22
cg07189587	0.189548	0.53914	2.44732	0.0202072	0.563725	-4.80786	0.420673	0.610221	0.189548	14	63671517	R	II	RHOJ	5'UTR	opensea	5'UTR-opensea		rs144933537;rs111607696	21;15
cg15509177	0.120198	0.449603	2.44901	0.020128	0.563725	-4.80427	0.374479	0.494677	0.120198	13	19919208	R	II	LOC100101938	TSS200	island	TSS200-island	chr13:19918585-19919221	rs569505698;rs114497242;rs539879811	35;25;1
cg17256657	-0.108428	0.757948	-2.44437	0.0203457	0.563725	-4.81408	0.825716	0.717288	-0.108428	18	77585418	R	II		IGR	shore	IGR-shore	chr18:77585913-77586856	rs184747835	37
cg18797653	0.149358	0.354582	2.44299	0.0204106	0.5638	-4.81699	0.261234	0.410592	0.149358	5	135416613	F	II	MIR886	TSS1500	shore	TSS1500-shore	chr5:135415069-135415307
cg14050976	0.136955	0.588348	2.439	0.0206004	0.563978	-4.82542	0.502751	0.639707	0.136955	14	66257998	F	II		IGR	opensea	IGR-opensea		rs557081503;rs576754014;rs61988977	0;23;34
cg22444562	0.26171	0.395762	2.4293	0.0210675	0.5652	-4.84585	0.232193	0.493903	0.26171	2	207090465	F	II	GPR1-AS	Body	opensea	Body-opensea
cg07157030	0.186011	0.625787	2.42435	0.0213092	0.565503	-4.85624	0.50953	0.695542	0.186011	14	63671356	F	II	RHOJ	5'UTR	opensea	5'UTR-opensea		rs532841267;rs542802065	30;39
cg11987849	0.101041	0.710644	2.4224	0.0214053	0.565503	-4.86034	0.647493	0.748534	0.101041	12	92799195	F	II		IGR	opensea	IGR-opensea
cg04305670	0.120505	0.657062	2.41068	0.0219911	0.566132	-4.8849	0.581747	0.702252	0.120505	20	43937273	R	II	MATN4	TSS1500	shore	TSS1500-shore	chr20:43935199-43935633	rs191544635	1
cg19424457	-0.136974	0.62057	-2.41071	0.0219896	0.566132	-4.88484	0.706179	0.569204	-0.136974	12	130822308	R	I	PIWIL1	TSS200	shore	TSS200-shore	chr12:130823502-130824083	rs187038591;rs575702002	36;1
cg26964592	-0.1309	0.522477	-2.40481	0.02229	0.566686	-4.89717	0.60429	0.47339	-0.1309	6	32904621	R	II	HLA-DMB	Body	opensea	Body-opensea		rs201587294;rs147976515;rs2071556;rs569713901	33;28;22;2
cg03829739	0.111373	0.42734	2.39712	0.022687	0.567352	-4.91321	0.357731	0.469104	0.111373	7	56515510	F	II	LOC650226	Body	shore	Body-shore	chr7:56515585-56515864	rs574123240	5
cg13093111	-0.110613	0.587928	-2.39482	0.022807	0.567429	-4.918	0.657061	0.546448	-0.110613	17	66308577	R	II	ARSG	Body	opensea	Body-opensea		rs35335301	36
cg17902261	0.11418	0.46868	2.39295	0.0229047	0.567526	-4.92189	0.397318	0.511498	0.11418	16	77490838	F	II		IGR	opensea	IGR-opensea		rs377596002;rs192118313;rs12918718;rs184997616;rs189106539	5;6;11;41;51
cg13148921	0.119507	0.34959	2.38859	0.0231347	0.567675	-4.93096	0.274898	0.394405	0.119507	15	80853140	R	II	ARNT2	Body	opensea	Body-opensea		rs563190564	29
cg21873524	0.162372	0.340203	2.38691	0.0232239	0.567701	-4.93445	0.238721	0.401093	0.162372	4	190942744	R	II		IGR	island	IGR-island	chr4:190942734-190944898	rs74186622	36
cg16178225	0.106364	0.102766	2.38396	0.0233811	0.567877	-4.94057	0.0362881	0.142652	0.106364	1	245605309	R	II	KIF26B	Body	opensea	Body-opensea		rs569290250;rs537872803;rs190997946	37;33;2
cg08745965	0.123806	0.260075	2.38037	0.0235744	0.568371	-4.94804	0.182697	0.306503	0.123806	5	135416529	F	II	MIR886	TSS1500	shore	TSS1500-shore	chr5:135415069-135415307	rs71589303;rs9327740	7;18
cg04481923	0.157274	0.324619	2.37168	0.024047	0.568893	-4.96604	0.226323	0.383597	0.157274	5	135416205	R	II	MIR886	Body	island	Body-island	chr5:135416204-135416475	rs538710441;rs553551499;rs572325590	38;18;2
cg07217150	0.151677	0.639193	2.36968	0.0241568	0.56897	-4.97017	0.544395	0.696072	0.151677	8	101919373	F	II		IGR	opensea	IGR-opensea		rs529192816;rs547509404;rs559678035	0;16;48
cg10829391	0.214482	0.561801	2.36422	0.0244591	0.569261	-4.98144	0.42775	0.642232	0.214482	14	101069717	F	II		IGR	opensea	IGR-opensea
cg02284273	0.105392	0.483078	2.36366	0.0244905	0.569261	-4.9826	0.417208	0.5226	0.105392	10	14051679	F	II	FRMD4A	Body	opensea	Body-opensea		rs577135989;rs2446590	1;14
cg08899523	-0.122663	0.45986	-2.35673	0.0248801	0.569966	-4.99689	0.536525	0.413862	-0.122663	10	123244591	F	II	FGFR2	Body	opensea	Body-opensea		rs41294223	26
cg11489125	-0.10708	0.871426	-2.35045	0.0252377	0.570543	-5.00981	0.938351	0.831271	-0.10708	13	115062696	R	II	UPF3A	Body	opensea	Body-opensea		rs9525318;rs66532970	1;1
cg25399239	0.102238	0.235849	2.33614	0.0260708	0.570988	-5.03917	0.17195	0.274188	0.102238	6	139013092	R	II		IGR	shore	IGR-shore	chr6:139013563-139014881
cg04972894	-0.106422	0.778016	-2.33015	0.0264266	0.571898	-5.05142	0.844529	0.738107	-0.106422	6	170554918	F	II		IGR	opensea	IGR-opensea		rs535344851;rs557316519;rs569040827;rs539620440	34;37;47;49
cg09025741	-0.107325	0.643731	-2.32017	0.0270291	0.572357	-5.07177	0.710809	0.603484	-0.107325	9	27599626	F	II		IGR	opensea	IGR-opensea		rs2120719;rs145937143	14;34
cg23480021	-0.11772	0.602923	-2.31746	0.0271953	0.572499	-5.0773	0.676498	0.558777	-0.11772	3	22412746	F	II		IGR	shore	IGR-shore	chr3:22413492-22414365
cg18678645	0.140838	0.299206	2.30068	0.028242	0.572963	-5.11134	0.211182	0.35202	0.140838	5	135416331	R	II	MIR886	TSS200	island	TSS200-island	chr5:135416204-135416475	rs554848608;rs200849372;rs576316967	26;15;12
cg10186901	0.110187	0.430477	2.30559	0.0279318	0.572963	-5.10139	0.36161	0.471798	0.110187	10	120738290	F	II		IGR	opensea	IGR-opensea		rs549793;rs142853721;rs185716554	0;16;31
cg17371064	0.10613	0.550283	2.30857	0.0277451	0.572963	-5.09535	0.483952	0.590082	0.10613	10	3464176	F	II	LOC105376360	Body	opensea	Body-opensea		rs561588715;rs146724582	0;18
cg02217269	-0.102543	0.227063	-2.30435	0.0280104	0.572963	-5.10392	0.291153	0.18861	-0.102543	19	18146040	F	II		IGR	opensea	IGR-opensea		rs79893700;rs59813731	10;28
cg17474649	-0.124171	0.541576	-2.3036	0.0280577	0.572963	-5.10544	0.619183	0.495011	-0.124171	13	101254910	R	II		IGR	opensea	IGR-opensea		rs557916424	1
cg18136963	0.183764	0.384072	2.29638	0.0285167	0.573004	-5.12006	0.269219	0.452983	0.183764	6	139013146	F	I		IGR	shore	IGR-shore	chr6:139013563-139014881	rs58674844	42
cg04850017	0.131693	0.615678	2.29097	0.028865	0.573226	-5.13099	0.53337	0.665063	0.131693	11	63683019	F	II	RCOR2	Body	shore	Body-shore	chr11:63683743-63684628	rs143904903;rs145688255	29;50
cg05187965	0.101177	0.508325	2.27703	0.0297804	0.574447	-5.15907	0.445089	0.546267	0.101177	10	45406764	F	II	TMEM72	5'UTR	opensea	5'UTR-opensea		rs576686914;rs572302822;rs545996210	0;39;50
cg19432846	-0.125392	0.468522	-2.27397	0.0299847	0.574673	-5.16521	0.546892	0.4215	-0.125392	6	40663073	R	II		IGR	opensea	IGR-opensea		rs4352676;rs559578009;rs193111344	50;27;1
cg17221813	-0.125436	0.380588	-2.2401	0.0323335	0.576632	-5.23287	0.458985	0.333549	-0.125436	20	61590823	R	II	SLC17A9	Body	island	Body-island	chr20:61590816-61591210	rs2427460;rs536935493	43;7
cg06478886	0.110254	0.310536	2.2391	0.0324052	0.576766	-5.23485	0.241627	0.351881	0.110254	5	135416029	R	II		IGR	shore	IGR-shore	chr5:135416204-135416475	rs564360394	46
cg13749113	0.124631	0.44227	2.23761	0.0325122	0.577057	-5.23781	0.364375	0.489007	0.124631	15	24506388	R	I		IGR	island	IGR-island	chr15:24506126-24506423	rs2354641;rs4029332;rs540475044;rs4029333;rs529281139;rs544330725;rs61993203;rs189422614	44;43;38;37;28;23;19;2
cg13872627	0.112544	0.626509	2.2346	0.0327298	0.577095	-5.24378	0.556169	0.668713	0.112544	6	31238036	R	II	HLA-C	Body	shore	Body-shore	chr6:31238852-31240120	rs41556321;rs2308628;rs41546713;rs41558713;rs1131014;rs1131015;rs61759945;rs41540117;rs2308622;rs72558149	51;47;37;36;29;28;17;11;9;2
cg11608150	0.142343	0.324183	2.22444	0.0334739	0.578451	-5.26389	0.235219	0.377561	0.142343	5	135415948	R	I		IGR	shore	IGR-shore	chr5:135416204-135416475	rs375721444	1
cg00467547	0.105838	0.580963	2.22576	0.0333764	0.578451	-5.26129	0.514814	0.620653	0.105838	X	123480594	R	II	SH2D1A	1stExon	opensea	1stExon-opensea
cg11466708	0.155882	0.768817	2.22275	0.0335991	0.578642	-5.26723	0.671391	0.827273	0.155882	22	23974816	R	II	C22orf43	TSS1500	opensea	TSS1500-opensea		rs554399149;rs577177955;rs113873767;rs570475985;rs533025784;rs28403517	50;48;47;46;2;1
cg12058843	0.101321	0.61419	2.22233	0.0336302	0.5787	-5.26806	0.550864	0.652185	0.101321	20	57844021	R	II		IGR	opensea	IGR-opensea
cg13111532	0.117567	0.596382	2.21389	0.0342622	0.579548	-5.2847	0.522903	0.640469	0.117567	1	1886543	R	I	KIAA1751	3'UTR	island	3'UTR-island	chr1:1886344-1886870	rs2748976;rs2748975;rs536377936;rs555513829	44;26;15;13
cg03868770	-0.118215	0.627444	-2.21076	0.0345	0.579712	-5.29088	0.701329	0.583113	-0.118215	22	30783737	F	II	RNF215	TSS1500	shore	TSS1500-shore	chr22:30783010-30783620	rs532639824;rs547600519	23;48
cg10379346	0.157689	0.542767	2.20913	0.0346239	0.580154	-5.29408	0.444211	0.6019	0.157689	10	123355239	R	II	FGFR2	5'UTR	shore	5'UTR-shore	chr10:123356616-123358285	rs11200027	49
cg15837308	0.113844	0.590741	2.19834	0.0354553	0.581296	-5.31526	0.519589	0.633432	0.113844	6	32427751	F	II		IGR	opensea	IGR-opensea		rs377167605;rs537383262;rs9268832	1;7;38
cg27058239	0.100088	0.403085	2.18419	0.036573	0.582146	-5.34292	0.34053	0.440618	0.100088	3	197816796	F	II		IGR	opensea	IGR-opensea
cg02210151	0.121719	0.594074	2.18259	0.0367013	0.582337	-5.34604	0.518	0.639719	0.121719	10	123356041	R	II	FGFR2	5'UTR	shore	5'UTR-shore	chr10:123356616-123358285	rs562309570;rs575842970	18;2
cg14016568	0.140472	0.278063	2.17734	0.0371253	0.582841	-5.35627	0.190268	0.330739	0.140472	12	116370109	R	II		IGR	opensea	IGR-opensea		rs151205456;rs188547953	2;1
cg00121626	0.100606	0.411599	2.176	0.0372344	0.583146	-5.35888	0.348721	0.449327	0.100606	Y	21664296	R	II	BCORL2	Body	shore	Body-shore	chrY:21664481-21665063
cg05457730	0.126187	0.721292	2.16448	0.0381822	0.583615	-5.38124	0.642425	0.768613	0.126187	16	86795490	R	I		IGR	opensea	IGR-opensea		rs376379792;rs553670225;rs573445061;rs373707933	39;35;22;11
cg19508671	-0.120649	0.654458	-2.16	0.0385568	0.584318	-5.38991	0.729863	0.609215	-0.120649	15	52392809	R	II		IGR	opensea	IGR-opensea		rs537808197	9
cg09578729	0.13205	0.8546	2.15658	0.0388445	0.584484	-5.39652	0.772069	0.904119	0.13205	11	4940837	F	II		IGR	opensea	IGR-opensea		rs78181914;rs17337601;rs562298302;rs73405100;rs74746740	0;1;2;40;49
cg18393017	0.104094	0.663123	2.15691	0.0388164	0.584484	-5.39588	0.598064	0.702158	0.104094	8	23651954	R	II		IGR	opensea	IGR-opensea		rs182860575;rs187533786	24;1
cg25340688	0.160782	0.412443	2.15466	0.0390067	0.584665	-5.40022	0.311954	0.472736	0.160782	5	135416398	F	I	MIR886	TSS200	island	TSS200-island	chr5:135416204-135416475
cg27630820	-0.120038	0.622438	-2.15194	0.0392384	0.585103	-5.40548	0.697461	0.577423	-0.120038	12	130822294	R	II	PIWIL1	TSS200	shore	TSS200-shore	chr12:130823502-130824083	rs187038591	22
cg00876332	0.121575	0.336787	2.15121	0.0393005	0.585198	-5.40688	0.260803	0.382377	0.121575	Y	21664717	F	II	BCORL2	Body	island	Body-island	chrY:21664481-21665063
cg16154810	0.128033	0.517246	2.14605	0.0397436	0.585525	-5.41683	0.437226	0.565259	0.128033	22	47135258	R	II	CERK	TSS1500	opensea	TSS1500-opensea		rs192847214;rs537537649;rs557491839	40;18;12
cg01996567	-0.101231	0.5276	-2.14451	0.0398763	0.585525	-5.41979	0.590869	0.489638	-0.101231	7	149484880	R	I	SSPO	Body	shelf	Body-shelf	chr7:149487283-149487769	rs532147139;rs373484169	51;1
cg00944873	-0.114246	0.43212	-2.14424	0.0398998	0.585525	-5.42031	0.503524	0.389277	-0.114246	6	24646780	R	II	KIAA0319	TSS1500	shore	TSS1500-shore	chr6:24645931-24646591
cg03139414	-0.126716	0.74304	-2.14332	0.03998	0.585552	-5.42209	0.822238	0.695521	-0.126716	15	52392849	R	II		IGR	opensea	IGR-opensea		rs537808197;rs556631896;rs7171700;rs11637282;rs553534269	49;32;22;15;3
cg12906712	-0.100448	0.324113	-2.13897	0.040358	0.586241	-5.43044	0.386893	0.286445	-0.100448	5	111033085	F	II	STARD4-AS1	Body	opensea	Body-opensea		rs182068992;rs17133645;rs17133647;rs374896826	11;12;24;29
cg06536614	0.145093	0.412096	2.1379	0.0404519	0.586312	-5.4325	0.321413	0.466506	0.145093	5	135416381	F	I	MIR886	TSS200	island	TSS200-island	chr5:135416204-135416475	rs577302824;rs533771522	7;13
cg10557174	-0.101988	0.506272	-2.13782	0.0404588	0.586312	-5.43265	0.570015	0.468027	-0.101988	13	29166467	R	II		IGR	opensea	IGR-opensea		rs139119693;rs11617078;rs185403005	22;20;19
cg20469284	0.105216	0.507353	2.13503	0.0407039	0.586484	-5.438	0.441593	0.546809	0.105216	2	2330361	F	II	MYT1L-AS1	Body	opensea	Body-opensea		rs2668832;rs148336672;rs75339983	0;25;34
cg00436969	-0.104622	0.493919	-2.12704	0.0414129	0.587875	-5.4533	0.559307	0.454686	-0.104622	2	220197716	F	II	RESP18	Body	shore	Body-shore	chr2:220196431-220196768	rs2385400;rs201616701	14;26
cg15049005	0.103571	0.704925	2.12645	0.0414659	0.587907	-5.45443	0.640193	0.743764	0.103571	15	66947167	F	II	LINC01169	Body	shore	Body-shore	chr15:66947360-66947574	rs74019713;rs572144075	19;50
cg17240725	-0.103492	0.35043	-2.12664	0.0414491	0.587907	-5.45407	0.415113	0.311621	-0.103492	7	73149356	F	II	WBSCR26	TSS200	shelf	TSS200-shelf	chr7:73152564-73153716	rs138003546;rs545415758	0;8
cg16666529	0.121758	0.674581	2.12258	0.0418143	0.588099	-5.46183	0.598482	0.72024	0.121758	22	47799094	F	II		IGR	opensea	IGR-opensea		rs117120805;rs13054408;rs77440464	0;11;47
cg24544278	0.107039	0.592939	2.11695	0.042325	0.588502	-5.47257	0.52604	0.633078	0.107039	12	9822238	R	II	CLEC2D	TSS200	opensea	TSS200-opensea
cg07761840	-0.103741	0.440776	-2.1165	0.0423655	0.588502	-5.47342	0.505613	0.401873	-0.103741	2	178036233	R	II		IGR	opensea	IGR-opensea		rs548181197;rs79112004	30;17
cg01030584	-0.130726	0.0938282	-2.11733	0.0422898	0.588502	-5.47184	0.175532	0.0448061	-0.130726	X	2954006	F	II		IGR	opensea	IGR-opensea
cg07021052	0.106307	0.343442	2.11166	0.0428093	0.589122	-5.48263	0.277001	0.383307	0.106307	2	20871279	F	II		IGR	island	IGR-island	chr2:20870006-20871280	rs1564696;rs565401164;rs188107344;rs537124271	14;25;37;46
cg20004147	0.196715	0.437061	2.10979	0.0429817	0.589355	-5.48619	0.314115	0.510829	0.196715	2	65718931	F	II		IGR	opensea	IGR-opensea		rs185289799;rs116780914;rs529998330	21;22;45
cg25828445	0.162067	0.820274	2.10456	0.0434678	0.589928	-5.49612	0.718982	0.881049	0.162067	12	7781288	R	II		IGR	shore	IGR-shore	chr12:7781003-7781248
cg14906510	0.130384	0.860979	2.10509	0.0434186	0.589928	-5.49512	0.77949	0.909873	0.130384	12	7781169	R	II		IGR	island	IGR-island	chr12:7781003-7781248
cg17349054	-0.103278	0.530082	-2.10366	0.0435524	0.590028	-5.49784	0.594631	0.491353	-0.103278	14	56286425	R	II		IGR	opensea	IGR-opensea		rs148916935;rs535237755	50;19
cg15148984	0.102495	0.737603	2.09348	0.0445137	0.591522	-5.51711	0.673544	0.776039	0.102495	20	5752346	F	II	C20orf196	5'UTR	opensea	5'UTR-opensea		rs562319423;rs187371753	2;30
cg18661872	0.11141	0.368161	2.09263	0.0445946	0.591745	-5.51871	0.29853	0.40994	0.11141	5	131436611	F	II		IGR	opensea	IGR-opensea		rs78641354;rs148715751	1;18
cg25317025	0.141219	0.507605	2.0858	0.0452516	0.592358	-5.5316	0.419343	0.560562	0.141219	18	47019823	R	II	RPL17	TSS1500	shore	TSS1500-shore	chr18:47018434-47018948	rs538805256;rs558902536;rs144169341	31;29;23
cg12709009	-0.111395	0.758401	-2.06386	0.0474184	0.594476	-5.57277	0.828023	0.716628	-0.111395	6	170557582	R	II		IGR	opensea	IGR-opensea		rs548000948	1
cg21431139	0.135332	0.583936	2.05779	0.0480345	0.594489	-5.58412	0.499353	0.634685	0.135332	X	23785294	F	II		IGR	opensea	IGR-opensea
cg26896946	0.134802	0.383572	2.06153	0.0476537	0.594489	-5.57713	0.299321	0.434123	0.134802	5	135416405	F	I	MIR886	TSS200	island	TSS200-island	chr5:135416204-135416475	rs559858088;rs527487348	45;51
cg16874583	0.108689	0.828708	2.05682	0.0481331	0.594504	-5.58592	0.760777	0.869466	0.108689	12	7781004	R	II		IGR	island	IGR-island	chr12:7781003-7781248
cg01005486	0.136137	0.819956	2.05321	0.0485033	0.594953	-5.59265	0.73487	0.871007	0.136137	3	13246006	R	II		IGR	island	IGR-island	chr3:13245692-13246212	rs532073032	38
cg03983883	-0.108297	0.435281	-2.04635	0.0492132	0.596172	-5.6054	0.502967	0.39467	-0.108297	8	79577618	F	II	ZC2HC1A	TSS1500	shore	TSS1500-shore	chr8:79578112-79578667	rs577432505	20
cg06864789	0.15966	0.323821	2.04346	0.049515	0.596512	-5.61076	0.224033	0.383693	0.15966	6	139012992	F	II		IGR	shore	IGR-shore	chr6:139013563-139014881	rs9321669	23
cg08750459	-0.148269	0.379281	-2.04251	0.0496151	0.596741	-5.61254	0.471949	0.32368	-0.148269	17	6558815	R	II		IGR	shore	IGR-shore	chr17:6559363-6560803	rs8078913	49
