# Supplementary material for: DNA methylation signatures of Prostate Cancer in peripheral T-cells
Source: BMC Cancer. 2020 Jun 23;20:588. doi: 10.1186/s12885-020-07078-8 (PMC7310561; doi:10.1186/s12885-020-07078-8)
Supplement: Supplementary file 6 — Additional file 6. [file 12885_2020_7078_MOESM6_ESM.xlsx]

## Sheet: Sheet1
CG	r	P.Val	adj.P.Val
cg24932449	0.670729	1.55e-08	0.00550075
cg02442649	0.648594	6.46e-08	0.0114651
cg04553623	0.63341	1.61e-07	0.0179574
cg11132336	0.620433	3.39e-07	0.0179574
cg24552015	0.617954	3.89e-07	0.0179574
cg07720646	0.615237	4.52e-07	0.0179574
cg01860378	0.611361	5.59e-07	0.0179574
cg14049634	0.610567	5.83e-07	0.0179574
cg26426334	0.608103	6.66e-07	0.0179574
cg19984355	0.606799	7.14e-07	0.0179574
cg04188241	0.606557	7.23e-07	0.0179574
cg23762632	0.603627	8.45e-07	0.0179574
cg11654904	0.603072	8.7e-07	0.0179574
cg19664425	0.603025	8.72e-07	0.0179574
cg03161498	0.602503	8.97e-07	0.0179574
cg02152286	0.59967	1.04e-06	0.0181394
cg18761349	0.594702	1.34e-06	0.0181394
cg20533530	0.594142	1.38e-06	0.0181394
cg18808466	0.593799	1.41e-06	0.0181394
cg11947084	0.59332	1.44e-06	0.0181394
cg09722555	0.593303	1.44e-06	0.0181394
cg12280901	0.592992	1.47e-06	0.0181394
cg16318036	0.592156	1.53e-06	0.0181394
cg10419957	0.591451	1.59e-06	0.0181394
cg05296180	0.590388	1.67e-06	0.0181394
cg19588016	0.589573	1.74e-06	0.0181394
cg08999070	0.589423	1.76e-06	0.0181394
cg05616379	0.585575	2.13e-06	0.0181394
cg24655669	0.585444	2.14e-06	0.0181394
cg07710073	0.585114	2.18e-06	0.0181394
cg08675521	0.585073	2.18e-06	0.0181394
cg00844429	0.584439	2.25e-06	0.0181394
cg06791328	0.584313	2.27e-06	0.0181394
cg16816623	0.583753	2.33e-06	0.0181394
cg04125962	0.583428	2.37e-06	0.0181394
cg20149359	0.583322	2.38e-06	0.0181394
cg03036777	0.582895	2.43e-06	0.0181394
cg13689309	0.581492	2.61e-06	0.0181394
cg02571055	0.58149	2.61e-06	0.0181394
cg07735790	0.581386	2.62e-06	0.0181394
cg02150910	0.58004	2.8e-06	0.0181394
cg23522981	0.57882	2.97e-06	0.0181394
cg08753706	0.57861	3e-06	0.0181394
cg27570354	0.578358	3.04e-06	0.0181394
cg15791944	0.57816	3.07e-06	0.0181394
cg26883161	0.578118	3.07e-06	0.0181394
cg04119977	0.577945	3.1e-06	0.0181394
cg22397673	0.577361	3.19e-06	0.0181394
cg10355965	0.577342	3.19e-06	0.0181394
cg18819619	0.577219	3.21e-06	0.0181394
cg02732653	0.576566	3.31e-06	0.0181394
cg08189843	0.576563	3.31e-06	0.0181394
cg16313807	0.576559	3.31e-06	0.0181394
cg23870587	0.576476	3.32e-06	0.0181394
cg15867307	0.576476	3.33e-06	0.0181394
cg25887394	0.576405	3.34e-06	0.0181394
cg24719086	0.576269	3.36e-06	0.0181394
cg10711303	0.575136	3.55e-06	0.0184976
cg18899355	0.573818	3.78e-06	0.0189559
cg12519470	0.573721	3.79e-06	0.0189559
cg09102329	0.57343	3.85e-06	0.0189559
cg08777206	0.572884	3.95e-06	0.0191901
cg08798862	0.572596	4e-06	0.0191917
cg10700643	0.572311	4.06e-06	0.0191945
cg10139370	0.571403	4.24e-06	0.0197763
cg19643467	0.570805	4.36e-06	0.0200798
cg26728427	0.569848	4.56e-06	0.0207389
cg14267667	0.569285	4.68e-06	0.0207638
cg00116658	0.568152	4.94e-06	0.0209678
cg00586058	0.567611	5.07e-06	0.0209678
cg20331155	0.567503	5.09e-06	0.0209678
cg08893598	0.567404	5.12e-06	0.0209678
cg03468967	0.566976	5.22e-06	0.0209678
cg00878516	0.566546	5.32e-06	0.0209678
cg24231380	0.566157	5.42e-06	0.0209678
cg23534142	0.565683	5.54e-06	0.0209678
cg04098263	0.565673	5.55e-06	0.0209678
cg20845684	0.564265	5.92e-06	0.0209678
cg07935357	0.564153	5.95e-06	0.0209678
cg01254264	0.564103	5.96e-06	0.0209678
cg13818075	0.564043	5.98e-06	0.0209678
cg20701531	0.563768	6.06e-06	0.0209678
cg13519900	0.563184	6.22e-06	0.0209678
cg13914738	0.562905	6.3e-06	0.0209678
cg14269477	0.562328	6.47e-06	0.0209678
cg03223659	0.562176	6.52e-06	0.0209678
cg14886990	0.562153	6.53e-06	0.0209678
cg11415491	0.561537	6.71e-06	0.0209678
cg20212823	0.561501	6.72e-06	0.0209678
cg15067386	0.561444	6.74e-06	0.0209678
cg10037068	0.560864	6.92e-06	0.0209678
cg05706517	0.560832	6.93e-06	0.0209678
cg06401414	0.560729	6.97e-06	0.0209678
cg26583474	0.560699	6.98e-06	0.0209678
cg01919204	0.560629	7e-06	0.0209678
cg22324487	0.56059	7.01e-06	0.0209678
cg16048781	0.560555	7.02e-06	0.0209678
cg13985639	0.559808	7.27e-06	0.0209678
cg06346954	0.55979	7.27e-06	0.0209678
cg08847382	0.559774	7.28e-06	0.0209678
cg11001470	0.55952	7.36e-06	0.0209678
cg16483326	0.559286	7.44e-06	0.0209678
cg04021014	0.558999	7.54e-06	0.0209678
cg21057494	0.558732	7.63e-06	0.0209678
cg06924878	0.558423	7.74e-06	0.0209678
cg07138854	0.558373	7.76e-06	0.0209678
cg18728493	0.558322	7.78e-06	0.0209678
cg18232879	0.557229	8.17e-06	0.0209678
cg07285248	0.556954	8.27e-06	0.0209678
cg05226607	0.556873	8.3e-06	0.0209678
cg09675299	0.556732	8.36e-06	0.0209678
cg24360137	0.556584	8.41e-06	0.0209678
cg19153120	0.5565	8.44e-06	0.0209678
cg05327844	0.556214	8.55e-06	0.0209678
cg02957433	0.556058	8.61e-06	0.0209678
cg00825967	0.556053	8.62e-06	0.0209678
cg23847069	0.555907	8.67e-06	0.0209678
cg10450692	0.555843	8.7e-06	0.0209678
cg11335969	0.555717	8.75e-06	0.0209678
cg02400787	0.555665	8.77e-06	0.0209678
cg07244716	0.55562	8.79e-06	0.0209678
cg09269454	0.5555	8.83e-06	0.0209678
cg18090202	0.555349	8.89e-06	0.0209678
cg14163494	0.555194	8.96e-06	0.0209678
cg23444251	0.555098	8.99e-06	0.0209678
cg21655931	0.554841	9.1e-06	0.0209678
cg15588258	0.554716	9.15e-06	0.0209678
cg03228209	0.554571	9.21e-06	0.0209678
cg23965459	0.554456	9.26e-06	0.0209678
cg08071904	0.554325	9.31e-06	0.0209678
cg16510099	0.554258	9.34e-06	0.0209678
cg24676346	0.553845	9.51e-06	0.0212243
cg09936762	0.553318	9.74e-06	0.0213552
cg05512111	0.553126	9.83e-06	0.0213552
cg21142904	0.552966	9.9e-06	0.0213552
cg11481451	0.552864	9.94e-06	0.0213552
cg25702480	0.552798	9.97e-06	0.0213552
cg15892176	0.552736	1e-05	0.0213552
cg03778769	0.55247	1.01e-05	0.0213552
cg19022525	0.552341	1.02e-05	0.0213552
cg24135841	0.552173	1.03e-05	0.0213552
cg08485918	0.551865	1.04e-05	0.0213552
cg25160034	0.551488	1.06e-05	0.0213552
cg11347903	0.551481	1.06e-05	0.0213552
cg20427378	0.551477	1.06e-05	0.0213552
cg20670939	0.551309	1.07e-05	0.0213552
cg01178040	0.551197	1.07e-05	0.0213552
cg22481643	0.551106	1.07e-05	0.0213552
cg07117751	0.5509	1.08e-05	0.0213552
cg14570051	0.55084	1.09e-05	0.0213552
cg00639475	0.550798	1.09e-05	0.0213552
cg23408285	0.55063	1.1e-05	0.0213971
cg13618111	0.550027	1.13e-05	0.0217343
cg23523535	0.549907	1.13e-05	0.0217343
cg07159871	0.549577	1.15e-05	0.0218954
cg11209447	0.549269	1.17e-05	0.0218954
cg08282043	0.549111	1.17e-05	0.0218954
cg12211161	0.549023	1.18e-05	0.0218954
cg00040986	0.548962	1.18e-05	0.0218954
cg20021204	0.548851	1.19e-05	0.0218954
cg08616951	0.54878	1.19e-05	0.0218954
cg02167986	0.54861	1.2e-05	0.021917
cg26750747	0.548144	1.23e-05	0.02206
cg02555274	0.547506	1.26e-05	0.022572
cg19481737	0.546752	1.3e-05	0.0226218
cg09431318	0.546742	1.3e-05	0.0226218
cg17026973	0.546528	1.32e-05	0.0226218
cg16809304	0.546517	1.32e-05	0.0226218
cg18547284	0.546454	1.32e-05	0.0226218
cg16521451	0.546397	1.32e-05	0.0226218
cg05957567	0.546362	1.32e-05	0.0226218
cg09936146	0.546061	1.34e-05	0.0226218
cg17371294	0.546016	1.34e-05	0.0226218
cg20997320	0.545923	1.35e-05	0.0226218
cg22048922	0.545617	1.37e-05	0.0226218
cg05086944	0.545453	1.38e-05	0.0226218
cg13785196	0.545234	1.39e-05	0.0226218
cg11249120	0.545212	1.39e-05	0.0226218
cg06222162	0.545083	1.4e-05	0.0226218
cg17235833	0.545067	1.4e-05	0.0226218
cg00639010	0.54504	1.4e-05	0.0226218
cg03602567	0.544994	1.41e-05	0.0226218
cg07020596	0.544989	1.41e-05	0.0226218
cg24940583	0.544968	1.41e-05	0.0226218
cg00369058	0.544775	1.42e-05	0.0226218
cg00476282	0.544677	1.43e-05	0.0226218
cg11504740	0.544163	1.46e-05	0.0226218
cg17534916	0.544142	1.46e-05	0.0226218
cg14520423	0.544053	1.46e-05	0.0226218
cg23155089	0.543924	1.47e-05	0.0226218
cg09403738	0.543888	1.48e-05	0.0226218
cg16391608	0.543821	1.48e-05	0.0226218
cg24052475	0.543778	1.48e-05	0.0226218
cg22068211	0.54374	1.48e-05	0.0226218
cg09635874	0.543722	1.49e-05	0.0226218
cg23117250	0.543076	1.53e-05	0.0226375
cg02217184	0.542925	1.54e-05	0.0226375
cg12283584	0.542815	1.55e-05	0.0226375
cg11123545	0.542803	1.55e-05	0.0226375
cg18597315	0.542744	1.55e-05	0.0226375
cg00557236	0.542563	1.56e-05	0.0226375
cg17273588	0.542562	1.56e-05	0.0226375
cg22907985	0.542283	1.58e-05	0.0226375
cg17680611	0.54198	1.6e-05	0.0226375
cg06191536	0.541946	1.6e-05	0.0226375
cg25199188	0.54194	1.61e-05	0.0226375
cg25008182	0.541793	1.62e-05	0.0226375
cg25366404	0.541706	1.62e-05	0.0226375
cg20310501	0.541649	1.63e-05	0.0226375
cg20609715	0.541591	1.63e-05	0.0226375
cg13089904	0.541513	1.63e-05	0.0226375
cg07040894	0.541513	1.63e-05	0.0226375
cg15761954	0.5412	1.66e-05	0.0226375
cg05684195	0.541144	1.66e-05	0.0226375
cg25996826	0.540951	1.67e-05	0.0226375
cg22280167	0.540711	1.69e-05	0.0226375
cg01482087	0.540637	1.7e-05	0.0226375
cg01323993	0.540583	1.7e-05	0.0226375
cg15810253	0.540408	1.71e-05	0.0226375
cg22217449	0.540359	1.72e-05	0.0226375
cg07429804	0.540337	1.72e-05	0.0226375
cg07546360	0.540257	1.73e-05	0.0226375
cg11763337	0.539909	1.75e-05	0.0228375
cg25096745	0.539581	1.78e-05	0.0229441
cg15487646	0.539502	1.78e-05	0.0229441
cg10435235	0.539463	1.79e-05	0.0229441
cg09223940	0.539459	1.79e-05	0.0229441
cg00694180	0.539231	1.8e-05	0.0229911
cg03046247	0.539158	1.81e-05	0.0229911
cg02534072	0.539073	1.82e-05	0.0229924
cg10606923	0.538879	1.83e-05	0.0229952
cg07458509	0.538829	1.83e-05	0.0229952
cg14435098	0.538816	1.84e-05	0.0229952
cg17123655	0.538627	1.85e-05	0.0229952
cg09143059	0.538564	1.85e-05	0.0229952
cg17924283	0.538505	1.86e-05	0.0229952
cg07156006	0.53834	1.87e-05	0.0229952
cg06186228	0.537732	1.92e-05	0.0229952
cg14103123	0.53772	1.92e-05	0.0229952
cg13585675	0.537709	1.92e-05	0.0229952
cg00864458	0.537636	1.93e-05	0.0229952
cg24946177	0.537445	1.95e-05	0.0229952
cg01810907	0.537356	1.95e-05	0.0229952
cg13697223	0.537348	1.95e-05	0.0229952
cg11389889	0.537268	1.96e-05	0.0229952
cg10385208	0.53715	1.97e-05	0.0229952
cg07844828	0.537143	1.97e-05	0.0229952
cg14586546	0.537018	1.98e-05	0.0229952
cg03776870	0.536845	2e-05	0.0229952
cg06399933	0.536813	2e-05	0.0229952
cg20862496	0.536708	2.01e-05	0.0229952
cg14380519	0.536673	2.01e-05	0.0229952
cg12514506	0.536648	2.01e-05	0.0229952
cg05747555	0.536623	2.01e-05	0.0229952
cg11826008	0.536601	2.02e-05	0.0229952
cg23851932	0.536325	2.04e-05	0.0230787
cg18297960	0.53616	2.05e-05	0.0230787
cg23307326	0.536119	2.06e-05	0.0230787
cg20966659	0.536078	2.06e-05	0.0230787
cg00009922	0.536057	2.06e-05	0.0230787
cg21333217	0.535784	2.09e-05	0.0230787
cg18637238	0.535754	2.09e-05	0.0230787
cg00135371	0.535743	2.09e-05	0.0230787
cg13336485	0.535668	2.1e-05	0.0230787
cg26012482	0.535571	2.11e-05	0.0230787
cg03517226	0.535479	2.11e-05	0.0230787
cg03179500	0.535464	2.12e-05	0.0230787
cg20991819	0.535327	2.13e-05	0.0230787
cg08989212	0.535281	2.13e-05	0.0230787
cg15774489	0.53515	2.14e-05	0.0230787
cg07012178	0.535081	2.15e-05	0.0230787
cg03859673	0.535043	2.15e-05	0.0230787
cg11377397	0.53504	2.15e-05	0.0230787
cg27405732	0.53478	2.18e-05	0.0231127
cg07593852	0.534598	2.19e-05	0.0231127
cg18147676	0.534328	2.22e-05	0.0231127
cg18511011	0.534309	2.22e-05	0.0231127
cg27103083	0.534222	2.23e-05	0.0231127
cg24663798	0.534003	2.25e-05	0.0231127
cg00362818	0.533995	2.25e-05	0.0231127
cg22872549	0.533898	2.26e-05	0.0231127
cg14899303	0.533886	2.26e-05	0.0231127
cg26162657	0.533869	2.26e-05	0.0231127
cg18976542	0.53377	2.27e-05	0.0231127
cg22032870	0.533751	2.27e-05	0.0231127
cg21770617	0.533715	2.28e-05	0.0231127
cg27357229	0.533666	2.28e-05	0.0231127
cg25412453	0.533507	2.3e-05	0.0231127
cg11114503	0.533499	2.3e-05	0.0231127
cg01209199	0.533395	2.31e-05	0.0231127
cg04484984	0.533393	2.31e-05	0.0231127
cg08681473	0.533377	2.31e-05	0.0231127
cg25208258	0.533119	2.33e-05	0.0231127
cg01993124	0.533067	2.34e-05	0.0231127
cg03261948	0.533035	2.34e-05	0.0231127
cg09989681	0.532903	2.36e-05	0.0231127
cg07807470	0.532763	2.37e-05	0.0231127
cg02305251	0.53276	2.37e-05	0.0231127
cg18899999	0.532743	2.37e-05	0.0231127
cg26908276	0.532526	2.39e-05	0.0232591
cg20547015	0.532286	2.42e-05	0.0232804
cg02692893	0.532244	2.42e-05	0.0232804
cg03253309	0.532083	2.44e-05	0.023353
cg26689186	0.532004	2.45e-05	0.023353
cg12811871	0.531787	2.47e-05	0.023353
cg00754430	0.531772	2.47e-05	0.023353
cg24382689	0.531645	2.48e-05	0.023353
cg16552153	0.531641	2.48e-05	0.023353
cg21427902	0.531581	2.49e-05	0.023353
cg23956771	0.531528	2.5e-05	0.023353
cg12393589	0.531504	2.5e-05	0.023353
cg06227763	0.531465	2.5e-05	0.023353
cg21217270	0.531324	2.52e-05	0.0234289
cg01436315	0.531236	2.53e-05	0.0234332
cg02787737	0.531069	2.54e-05	0.0234332
cg20596724	0.530808	2.57e-05	0.0234332
cg09238000	0.530762	2.58e-05	0.0234332
cg26868156	0.530557	2.6e-05	0.0234332
cg01309121	0.530404	2.61e-05	0.0234332
cg26660631	0.530354	2.62e-05	0.0234332
cg13755144	0.530273	2.63e-05	0.0234332
cg18461635	0.530254	2.63e-05	0.0234332
cg00906220	0.53021	2.64e-05	0.0234332
cg15949553	0.530024	2.66e-05	0.0234332
cg04510398	0.529966	2.66e-05	0.0234332
cg21305041	0.529877	2.67e-05	0.0234332
cg01500140	0.529852	2.68e-05	0.0234332
cg18623836	0.529833	2.68e-05	0.0234332
cg13971504	0.52977	2.68e-05	0.0234332
cg02388788	0.529748	2.69e-05	0.0234332
cg15923688	0.529728	2.69e-05	0.0234332
cg07570537	0.529664	2.7e-05	0.0234332
cg04813787	0.529585	2.71e-05	0.0234332
cg03257916	0.529499	2.71e-05	0.0234332
cg10083824	0.529453	2.72e-05	0.0234332
cg12503742	0.529427	2.72e-05	0.0234332
cg06358108	0.529414	2.72e-05	0.0234332
cg11796258	0.529369	2.73e-05	0.0234332
cg03019219	0.529277	2.74e-05	0.0234332
cg13885535	0.52927	2.74e-05	0.0234332
cg25523633	0.529087	2.76e-05	0.0234332
cg27145495	0.529051	2.77e-05	0.0234332
cg11709254	0.528942	2.78e-05	0.0234332
cg02840008	0.52893	2.78e-05	0.0234332
cg09013599	0.528844	2.79e-05	0.0234332
cg00712627	0.528834	2.79e-05	0.0234332
cg20968963	0.528698	2.81e-05	0.0234332
cg12194055	0.528593	2.82e-05	0.0234332
cg09892104	0.528179	2.87e-05	0.0234332
cg02146933	0.528073	2.88e-05	0.0234332
cg15270970	0.528018	2.89e-05	0.0234332
cg13486600	0.528013	2.89e-05	0.0234332
cg10103857	0.527959	2.89e-05	0.0234332
cg08391020	0.527937	2.9e-05	0.0234332
cg08417748	0.527906	2.9e-05	0.0234332
cg12802876	0.527872	2.9e-05	0.0234332
cg03950253	0.527849	2.91e-05	0.0234332
cg27040709	0.527676	2.93e-05	0.0234332
cg07076845	0.527643	2.93e-05	0.0234332
cg01356867	0.52761	2.94e-05	0.0234332
cg08161205	0.527606	2.94e-05	0.0234332
cg07695379	0.527488	2.95e-05	0.0234332
cg26692791	0.527226	2.98e-05	0.0234332
cg10663557	0.527187	2.99e-05	0.0234332
cg25455753	0.527139	2.99e-05	0.0234332
cg11311280	0.527093	3e-05	0.0234332
cg16000017	0.527048	3e-05	0.0234332
cg09181104	0.526903	3.02e-05	0.0234332
cg17334719	0.526897	3.02e-05	0.0234332
cg18005280	0.526851	3.03e-05	0.0234332
cg25734624	0.526819	3.03e-05	0.0234332
cg10181192	0.526703	3.05e-05	0.0234332
cg25041262	0.52666	3.05e-05	0.0234332
cg01770571	0.526654	3.05e-05	0.0234332
cg13819687	0.526643	3.05e-05	0.0234332
cg26389955	0.526634	3.06e-05	0.0234332
cg08402572	0.526491	3.07e-05	0.0234332
cg20330521	0.526405	3.08e-05	0.0234332
cg23265439	0.526326	3.09e-05	0.0234332
cg17510385	0.526262	3.1e-05	0.0234332
cg12021535	0.526229	3.11e-05	0.0234332
cg04377288	0.526041	3.13e-05	0.0234332
cg15114510	0.525987	3.14e-05	0.0234332
cg11030420	0.525921	3.15e-05	0.0234332
cg03831847	0.525914	3.15e-05	0.0234332
cg11983405	0.525866	3.15e-05	0.0234332
cg19092735	0.525851	3.15e-05	0.0234332
cg10578938	0.525826	3.16e-05	0.0234332
cg18009710	0.525823	3.16e-05	0.0234332
cg07184988	0.525814	3.16e-05	0.0234332
cg08503994	0.525767	3.17e-05	0.0234332
cg05927274	0.525615	3.19e-05	0.0234332
cg22748722	0.525598	3.19e-05	0.0234332
cg21449397	0.525586	3.19e-05	0.0234332
cg05201789	0.525561	3.19e-05	0.0234332
cg07217653	0.525546	3.19e-05	0.0234332
cg15729230	0.525482	3.2e-05	0.0234332
cg00652332	0.525448	3.21e-05	0.0234332
cg01751917	0.525423	3.21e-05	0.0234332
cg13986969	0.525234	3.24e-05	0.0235217
cg14778267	0.525159	3.25e-05	0.0235217
cg21361322	0.525125	3.25e-05	0.0235217
cg14083356	0.525023	3.26e-05	0.0235217
cg05802545	0.524952	3.27e-05	0.0235217
cg01896517	0.524895	3.28e-05	0.0235217
cg15296766	0.524786	3.3e-05	0.0235217
cg23236959	0.524752	3.3e-05	0.0235217
cg26623263	0.52465	3.31e-05	0.0235217
cg21475781	0.524605	3.32e-05	0.0235217
cg15930085	0.524581	3.32e-05	0.0235217
cg22043296	0.524381	3.35e-05	0.0235217
cg00474854	0.524299	3.36e-05	0.0235217
cg08656837	0.524241	3.37e-05	0.0235217
cg00234321	0.524233	3.37e-05	0.0235217
cg03235603	0.524028	3.4e-05	0.0235217
cg06908401	0.524005	3.4e-05	0.0235217
cg04071948	0.523945	3.41e-05	0.0235217
cg14076417	0.523887	3.42e-05	0.0235217
cg04724659	0.523869	3.42e-05	0.0235217
cg04168185	0.523803	3.43e-05	0.0235217
cg21500126	0.523803	3.43e-05	0.0235217
cg02726819	0.523666	3.45e-05	0.0235217
cg06555404	0.523661	3.45e-05	0.0235217
cg02291619	0.523646	3.45e-05	0.0235217
cg01659038	0.523603	3.46e-05	0.0235217
cg24870340	0.523591	3.46e-05	0.0235217
cg01651927	0.523584	3.46e-05	0.0235217
cg16298118	0.523562	3.46e-05	0.0235217
cg18914258	0.523551	3.47e-05	0.0235217
cg19811994	0.523529	3.47e-05	0.0235217
cg07252539	0.523382	3.49e-05	0.0235217
cg05870398	0.523311	3.5e-05	0.0235217
cg17080740	0.523255	3.51e-05	0.0235217
cg00305629	0.523022	3.54e-05	0.0235217
cg10758466	0.523017	3.54e-05	0.0235217
cg08437403	0.52299	3.55e-05	0.0235217
cg24863175	0.522988	3.55e-05	0.0235217
cg13701991	0.522868	3.56e-05	0.0235217
cg02293396	0.522828	3.57e-05	0.0235217
cg12698662	0.522817	3.57e-05	0.0235217
cg23279152	0.522713	3.59e-05	0.0235217
cg24432768	0.522588	3.6e-05	0.0235217
cg00640479	0.522518	3.61e-05	0.0235217
cg20042612	0.522513	3.61e-05	0.0235217
cg07462112	0.522483	3.62e-05	0.0235217
cg15919612	0.522458	3.62e-05	0.0235217
cg00987918	0.522437	3.63e-05	0.0235217
cg07313956	0.522434	3.63e-05	0.0235217
cg09822482	0.522427	3.63e-05	0.0235217
cg05140937	0.522427	3.63e-05	0.0235217
cg02475539	0.522421	3.63e-05	0.0235217
cg25697881	0.522384	3.63e-05	0.0235217
cg08160246	0.522344	3.64e-05	0.0235217
cg04551318	0.522338	3.64e-05	0.0235217
cg25364913	0.522335	3.64e-05	0.0235217
cg09721612	0.522255	3.65e-05	0.0235551
cg18810022	0.522163	3.67e-05	0.0235584
cg24859986	0.522153	3.67e-05	0.0235584
cg09884107	0.522075	3.68e-05	0.0235584
cg07457213	0.522032	3.69e-05	0.0235584
cg00897115	0.522028	3.69e-05	0.0235584
cg04405547	0.521866	3.71e-05	0.0236341
cg17085250	0.521792	3.72e-05	0.0236341
cg02803141	0.521744	3.73e-05	0.0236341
cg17930505	0.521728	3.73e-05	0.0236341
cg23975355	0.521726	3.73e-05	0.0236341
cg06501790	0.521598	3.75e-05	0.0236519
cg14405825	0.521518	3.76e-05	0.0236519
cg13510813	0.521195	3.81e-05	0.0236519
cg26823290	0.521156	3.82e-05	0.0236519
cg14166053	0.521103	3.83e-05	0.0236519
cg07964219	0.520975	3.85e-05	0.0236519
cg00421815	0.520955	3.85e-05	0.0236519
cg04035929	0.520952	3.85e-05	0.0236519
cg21022395	0.520938	3.85e-05	0.0236519
cg25353990	0.520911	3.86e-05	0.0236519
cg17333783	0.520905	3.86e-05	0.0236519
cg26581228	0.520799	3.87e-05	0.0236519
cg24478733	0.520722	3.89e-05	0.0236519
cg01026233	0.520703	3.89e-05	0.0236519
cg02322879	0.520625	3.9e-05	0.0236519
cg24226884	0.520596	3.91e-05	0.0236519
cg10924875	0.520577	3.91e-05	0.0236519
cg09354331	0.520516	3.92e-05	0.0236519
cg10105237	0.520516	3.92e-05	0.0236519
cg14203417	0.520492	3.92e-05	0.0236519
cg25919979	0.520456	3.93e-05	0.0236519
cg16469419	0.5203	3.95e-05	0.0237118
cg18267047	0.520241	3.96e-05	0.0237118
cg00070529	0.520184	3.97e-05	0.0237118
cg09271279	0.520183	3.97e-05	0.0237118
cg06407441	0.520031	4e-05	0.0237701
cg00732166	0.520014	4e-05	0.0237701
cg20796968	0.519894	4.02e-05	0.0238138
cg02603756	0.519865	4.02e-05	0.0238138
cg09032499	0.519826	4.03e-05	0.0238138
cg06022561	0.519712	4.05e-05	0.0238421
cg10325253	0.519662	4.06e-05	0.0238421
cg14087401	0.519597	4.07e-05	0.0238421
cg04002480	0.519557	4.07e-05	0.0238421
cg23291376	0.519549	4.07e-05	0.0238421
cg05919376	0.519443	4.09e-05	0.0238611
cg13790259	0.51919	4.13e-05	0.0238611
cg16538606	0.519134	4.14e-05	0.0238611
cg23287485	0.518959	4.17e-05	0.0238611
cg14481124	0.518948	4.17e-05	0.0238611
cg00719568	0.51891	4.18e-05	0.0238611
cg14432251	0.518813	4.2e-05	0.0238611
cg21323244	0.518795	4.2e-05	0.0238611
cg26151910	0.518788	4.2e-05	0.0238611
cg14994247	0.518761	4.2e-05	0.0238611
cg26329376	0.518741	4.21e-05	0.0238611
cg16212145	0.518728	4.21e-05	0.0238611
cg17839368	0.518695	4.22e-05	0.0238611
cg06957181	0.51866	4.22e-05	0.0238611
cg14847134	0.51864	4.22e-05	0.0238611
cg01713250	0.518447	4.26e-05	0.0238699
cg09251508	0.51844	4.26e-05	0.0238699
cg20069688	0.518405	4.26e-05	0.0238699
cg07093570	0.518356	4.27e-05	0.0238699
cg21902327	0.518338	4.28e-05	0.0238699
cg05595469	0.518286	4.28e-05	0.0238699
cg05275832	0.51826	4.29e-05	0.0238699
cg20656294	0.518243	4.29e-05	0.0238699
cg01774131	0.518216	4.3e-05	0.0238699
cg20091384	0.518212	4.3e-05	0.0238699
cg21390852	0.518196	4.3e-05	0.0238699
cg10152447	0.518039	4.33e-05	0.023946
cg14837148	0.517922	4.35e-05	0.0240202
cg00233943	0.517801	4.37e-05	0.0240993
cg22700148	0.517739	4.38e-05	0.024113
cg14759931	0.517468	4.43e-05	0.0241421
cg12447928	0.517452	4.43e-05	0.0241421
cg02735962	0.517423	4.44e-05	0.0241421
cg09848010	0.517345	4.45e-05	0.0241421
cg05991333	0.517301	4.46e-05	0.0241421
cg02533058	0.517234	4.47e-05	0.0241421
cg23677103	0.517134	4.49e-05	0.0241421
cg02345613	0.517125	4.49e-05	0.0241421
cg18307978	0.517115	4.49e-05	0.0241421
cg04411449	0.517089	4.49e-05	0.0241421
cg05585556	0.517053	4.5e-05	0.0241421
cg25107417	0.516948	4.52e-05	0.0241421
cg10361585	0.516937	4.52e-05	0.0241421
cg13444670	0.516931	4.52e-05	0.0241421
cg06567195	0.516926	4.52e-05	0.0241421
cg08800461	0.516916	4.53e-05	0.0241421
cg03737788	0.516839	4.54e-05	0.0241421
cg22318878	0.516733	4.56e-05	0.0241421
cg23449764	0.516727	4.56e-05	0.0241421
cg13580827	0.516687	4.57e-05	0.0241421
cg05761882	0.516639	4.58e-05	0.0241519
cg10478221	0.516528	4.6e-05	0.0242155
cg11844927	0.516498	4.6e-05	0.0242155
cg00777063	0.516342	4.63e-05	0.0243305
cg15810508	0.516191	4.66e-05	0.0243342
cg21472165	0.516103	4.67e-05	0.0243342
cg12027068	0.516067	4.68e-05	0.0243342
cg07958575	0.516054	4.68e-05	0.0243342
cg19591908	0.516041	4.69e-05	0.0243342
cg01151584	0.515913	4.71e-05	0.0243789
cg06390484	0.515862	4.72e-05	0.0243789
cg00697440	0.515848	4.72e-05	0.0243789
cg05115106	0.515737	4.74e-05	0.0244356
cg00683496	0.515716	4.75e-05	0.0244356
cg25979244	0.515659	4.76e-05	0.0244557
cg16863332	0.515621	4.76e-05	0.0244573
cg05153345	0.515528	4.78e-05	0.0244631
cg01054432	0.515511	4.79e-05	0.0244631
cg21777095	0.515505	4.79e-05	0.0244631
cg21987785	0.515292	4.83e-05	0.0245057
cg22817748	0.515273	4.83e-05	0.0245057
cg03502215	0.515259	4.83e-05	0.0245057
cg24500799	0.515256	4.83e-05	0.0245057
cg24802745	0.515089	4.87e-05	0.0245811
cg05322019	0.515063	4.87e-05	0.0245811
cg21731908	0.515059	4.87e-05	0.0245811
cg24085713	0.514902	4.9e-05	0.0246407
cg08111661	0.514838	4.91e-05	0.0246407
cg15079934	0.514834	4.92e-05	0.0246407
cg03994891	0.514818	4.92e-05	0.0246407
cg01998808	0.51467	4.95e-05	0.024751
cg04554690	0.514526	4.98e-05	0.0247779
cg26286082	0.514479	4.99e-05	0.0247779
cg16439555	0.51439	5e-05	0.0247779
cg17021648	0.514324	5.02e-05	0.0247779
cg19234171	0.514301	5.02e-05	0.0247779
cg27147858	0.514283	5.02e-05	0.0247779
cg03628800	0.514217	5.04e-05	0.0247779
cg08106377	0.514155	5.05e-05	0.0247873
cg00792251	0.514104	5.06e-05	0.0247873
cg18467110	0.514099	5.06e-05	0.0247873
cg09347306	0.514067	5.07e-05	0.0247873
cg08897688	0.514032	5.07e-05	0.0247875
cg19517476	0.513959	5.09e-05	0.0248238
cg01227558	0.513905	5.1e-05	0.0248238
cg06001734	0.513756	5.13e-05	0.0248802
cg10575089	0.513677	5.15e-05	0.0248802
cg04253011	0.513669	5.15e-05	0.0248802
cg04291891	0.513662	5.15e-05	0.0248802
cg09801334	0.513641	5.15e-05	0.0248802
cg20838323	0.513625	5.16e-05	0.0248802
cg24214903	0.513431	5.2e-05	0.0249204
cg09471343	0.513387	5.2e-05	0.0249204
cg22816131	0.513381	5.21e-05	0.0249204
cg18604395	0.513371	5.21e-05	0.0249204
cg11539857	0.513364	5.21e-05	0.0249204
cg00039480	0.513278	5.23e-05	0.0249483
cg08123256	0.513241	5.23e-05	0.0249483
cg25522181	0.513157	5.25e-05	0.0249483
cg17425484	0.51307	5.27e-05	0.0249483
cg06393098	0.513036	5.28e-05	0.0249483
cg17480438	0.512936	5.3e-05	0.0249862
cg15814119	0.512879	5.31e-05	0.0250076
cg09753006	0.512835	5.32e-05	0.0250076
cg08418978	0.512792	5.33e-05	0.0250076
cg16397028	0.512675	5.35e-05	0.0250076
cg05109931	0.512621	5.36e-05	0.0250076
cg20388428	0.512619	5.36e-05	0.0250076
cg11291464	0.512447	5.4e-05	0.0250076
cg24179719	0.512369	5.42e-05	0.0250076
cg26680760	0.512342	5.42e-05	0.0250076
cg20959189	0.512247	5.44e-05	0.0250076
cg03885639	0.512219	5.45e-05	0.0250076
cg17284116	0.512117	5.47e-05	0.0250076
cg15491385	0.512104	5.47e-05	0.0250076
cg00094734	0.512093	5.48e-05	0.0250076
cg25632577	0.511929	5.51e-05	0.0250076
cg05274606	0.511827	5.53e-05	0.0250076
cg19104757	0.511811	5.54e-05	0.0250076
cg09327253	0.511788	5.54e-05	0.0250076
cg17545399	0.51174	5.55e-05	0.0250076
cg25891433	0.51173	5.55e-05	0.0250076
cg10224783	0.511702	5.56e-05	0.0250076
cg25237894	0.511657	5.57e-05	0.0250076
cg12120861	0.511644	5.57e-05	0.0250076
cg05033749	0.511639	5.57e-05	0.0250076
cg14655122	0.511634	5.58e-05	0.0250076
cg03694587	0.511571	5.59e-05	0.0250076
cg14632899	0.511544	5.59e-05	0.0250076
cg04937794	0.51143	5.62e-05	0.0250076
cg25516542	0.51143	5.62e-05	0.0250076
cg23623060	0.511363	5.63e-05	0.0250076
cg22044408	0.511285	5.65e-05	0.0250076
cg03169242	0.511269	5.66e-05	0.0250076
cg24336808	0.511268	5.66e-05	0.0250076
cg17257636	0.511172	5.68e-05	0.0250076
cg22103319	0.511106	5.69e-05	0.0250076
cg14107382	0.51104	5.71e-05	0.0250076
cg12136716	0.510988	5.72e-05	0.0250076
cg12047941	0.510896	5.74e-05	0.0250076
cg10680235	0.510865	5.75e-05	0.0250076
cg00409816	0.510785	5.76e-05	0.0250076
cg01843264	0.510733	5.78e-05	0.0250076
cg14000125	0.510729	5.78e-05	0.0250076
cg07290257	0.510707	5.78e-05	0.0250076
cg01829407	0.510691	5.78e-05	0.0250076
cg01211763	0.510618	5.8e-05	0.0250076
cg23977256	0.510612	5.8e-05	0.0250076
cg17554182	0.510572	5.81e-05	0.0250076
cg01808968	0.510538	5.82e-05	0.0250076
cg13188382	0.51042	5.85e-05	0.0250076
cg11153172	0.510327	5.87e-05	0.0250076
cg19802564	0.510327	5.87e-05	0.0250076
cg05474943	0.510291	5.88e-05	0.0250076
cg04012681	0.51022	5.89e-05	0.0250076
cg25465634	0.510199	5.9e-05	0.0250076
cg27450668	0.510124	5.91e-05	0.0250076
cg15807655	0.510115	5.92e-05	0.0250076
cg16272981	0.510084	5.92e-05	0.0250076
cg09075163	0.510032	5.94e-05	0.0250076
cg08161163	0.510001	5.94e-05	0.0250076
cg26932790	0.51	5.94e-05	0.0250076
cg05725666	0.509959	5.95e-05	0.0250076
cg17460855	0.509917	5.96e-05	0.0250076
cg04579415	0.509909	5.96e-05	0.0250076
cg01970322	0.509907	5.96e-05	0.0250076
cg24490256	0.509901	5.97e-05	0.0250076
cg05585911	0.509832	5.98e-05	0.0250076
cg14169823	0.509681	6.02e-05	0.0250076
cg11722249	0.509626	6.03e-05	0.0250076
cg05301500	0.509591	6.04e-05	0.0250076
cg04587617	0.509565	6.04e-05	0.0250076
cg18010014	0.509522	6.05e-05	0.0250076
cg14158153	0.50945	6.07e-05	0.0250076
cg23204707	0.509418	6.08e-05	0.0250076
cg07121541	0.509383	6.09e-05	0.0250076
cg07729082	0.509356	6.09e-05	0.0250076
cg02524983	0.509327	6.1e-05	0.0250076
cg08146256	0.509283	6.11e-05	0.0250076
cg09289439	0.509188	6.13e-05	0.0250076
cg10083349	0.509163	6.14e-05	0.0250076
cg02407068	0.509155	6.14e-05	0.0250076
cg16760223	0.509109	6.15e-05	0.0250076
cg24290756	0.509024	6.17e-05	0.0250076
cg20162626	0.509015	6.17e-05	0.0250076
cg08529267	0.508993	6.18e-05	0.0250076
cg25067606	0.508969	6.19e-05	0.0250076
cg11177235	0.508935	6.19e-05	0.0250076
cg20510869	0.508914	6.2e-05	0.0250076
cg00209786	0.508896	6.2e-05	0.0250076
cg22355525	0.508876	6.21e-05	0.0250076
cg20380768	0.50883	6.22e-05	0.0250076
cg20636559	0.508823	6.22e-05	0.0250076
cg26264032	0.508762	6.24e-05	0.0250076
cg14037463	0.508706	6.25e-05	0.0250076
cg04594483	0.508663	6.26e-05	0.0250076
cg08882904	0.508642	6.26e-05	0.0250076
cg09686870	0.508636	6.27e-05	0.0250076
cg05517218	0.508587	6.28e-05	0.0250076
cg23434815	0.508482	6.3e-05	0.0250076
cg00880682	0.50844	6.31e-05	0.0250076
cg20730595	0.508436	6.32e-05	0.0250076
cg00479463	0.508435	6.32e-05	0.0250076
cg22803642	0.508391	6.33e-05	0.0250076
cg15701412	0.508368	6.33e-05	0.0250076
cg03625684	0.508347	6.34e-05	0.0250076
cg10949753	0.508281	6.35e-05	0.0250076
cg26076858	0.508271	6.36e-05	0.0250076
cg03485533	0.508243	6.36e-05	0.0250076
cg27075786	0.50824	6.36e-05	0.0250076
cg02808931	0.508203	6.37e-05	0.0250076
cg24411312	0.50814	6.39e-05	0.0250076
cg14677615	0.508135	6.39e-05	0.0250076
cg16226106	0.508113	6.39e-05	0.0250076
cg10081994	0.508093	6.4e-05	0.0250076
cg05475107	0.508066	6.41e-05	0.0250076
cg18370764	0.508059	6.41e-05	0.0250076
cg21461981	0.507969	6.43e-05	0.0250076
cg13362605	0.507896	6.45e-05	0.0250076
cg12594635	0.507875	6.45e-05	0.0250076
cg01615114	0.507852	6.46e-05	0.0250076
cg25832867	0.50785	6.46e-05	0.0250076
cg18211886	0.507828	6.47e-05	0.0250076
cg24919884	0.507802	6.47e-05	0.0250076
cg15757195	0.507723	6.49e-05	0.0250076
cg24302127	0.507688	6.5e-05	0.0250076
cg22961335	0.507633	6.51e-05	0.0250076
cg01558877	0.507633	6.51e-05	0.0250076
cg21143441	0.507619	6.52e-05	0.0250076
cg26446674	0.507562	6.53e-05	0.0250076
cg17702455	0.507527	6.54e-05	0.0250076
cg04215950	0.50748	6.55e-05	0.0250076
cg04017310	0.507472	6.56e-05	0.0250076
cg19762800	0.507455	6.56e-05	0.0250076
cg18178189	0.507426	6.57e-05	0.0250076
cg20893936	0.507379	6.58e-05	0.0250076
cg06694119	0.507373	6.58e-05	0.0250076
cg07008591	0.507291	6.6e-05	0.0250076
cg20577630	0.507246	6.61e-05	0.0250076
cg14513432	0.50724	6.61e-05	0.0250076
cg19136075	0.507085	6.65e-05	0.0250076
cg00545462	0.507075	6.66e-05	0.0250076
cg12075202	0.507031	6.67e-05	0.0250076
cg26096338	0.507004	6.67e-05	0.0250076
cg06396309	0.506996	6.68e-05	0.0250076
cg14400672	0.50698	6.68e-05	0.0250076
cg00097550	0.506823	6.72e-05	0.0250076
cg00657287	0.506781	6.73e-05	0.0250076
cg15262742	0.506754	6.74e-05	0.0250076
cg01204982	0.506738	6.74e-05	0.0250076
cg09632936	0.506727	6.75e-05	0.0250076
cg10364905	0.506709	6.75e-05	0.0250076
cg02892402	0.506707	6.75e-05	0.0250076
cg04472685	0.506613	6.78e-05	0.0250076
cg12981270	0.506574	6.79e-05	0.0250076
cg21205222	0.506531	6.8e-05	0.0250076
cg09744374	0.50645	6.82e-05	0.0250076
cg16795280	0.50642	6.83e-05	0.0250076
cg18699025	0.506407	6.83e-05	0.0250076
cg25706898	0.506399	6.83e-05	0.0250076
cg26005086	0.506355	6.84e-05	0.0250076
cg17450853	0.506348	6.85e-05	0.0250076
cg05980592	0.506237	6.88e-05	0.0250076
cg24605948	0.5062	6.89e-05	0.0250076
cg24697582	0.506165	6.89e-05	0.0250076
cg01473038	0.506158	6.9e-05	0.0250076
cg03564620	0.506117	6.91e-05	0.0250076
cg08623979	0.506011	6.94e-05	0.0250076
cg01565013	0.505989	6.94e-05	0.0250076
cg11837471	0.505987	6.94e-05	0.0250076
cg01089544	0.505983	6.94e-05	0.0250076
cg09000302	0.505971	6.95e-05	0.0250076
cg09080120	0.50584	6.98e-05	0.0250076
cg03778108	0.505828	6.98e-05	0.0250076
cg04784635	0.505817	6.99e-05	0.0250076
cg19066520	0.505796	6.99e-05	0.0250076
cg16630085	0.505784	7e-05	0.0250076
cg16572957	0.50576	7e-05	0.0250076
cg08302433	0.50575	7.01e-05	0.0250076
cg19122460	0.505683	7.02e-05	0.0250076
cg17160094	0.505597	7.05e-05	0.0250076
cg08776660	0.505592	7.05e-05	0.0250076
cg10439941	0.50557	7.05e-05	0.0250076
cg25558288	0.50554	7.06e-05	0.0250076
cg27487931	0.50547	7.08e-05	0.0250076
cg11942059	0.505421	7.09e-05	0.0250076
cg01833923	0.505376	7.11e-05	0.0250076
cg14942536	0.505344	7.12e-05	0.0250076
cg15900998	0.505293	7.13e-05	0.0250076
cg27663249	0.505292	7.13e-05	0.0250076
cg19543317	0.505289	7.13e-05	0.0250076
cg24359048	0.505273	7.13e-05	0.0250076
cg10838380	0.505242	7.14e-05	0.0250076
cg06320570	0.50523	7.15e-05	0.0250076
cg12159213	0.505215	7.15e-05	0.0250076
cg14926093	0.505214	7.15e-05	0.0250076
cg01295249	0.505155	7.17e-05	0.0250076
cg26224664	0.505135	7.17e-05	0.0250076
cg13949137	0.505123	7.18e-05	0.0250076
cg16924963	0.505122	7.18e-05	0.0250076
cg16729850	0.505104	7.18e-05	0.0250076
cg04657000	0.505012	7.21e-05	0.0250076
cg13793854	0.505001	7.21e-05	0.0250076
cg03708925	0.504983	7.21e-05	0.0250076
cg15065877	0.504899	7.24e-05	0.0250076
cg10802680	0.504871	7.25e-05	0.0250076
cg08005872	0.504856	7.25e-05	0.0250076
cg18935014	0.504848	7.25e-05	0.0250076
cg18930070	0.504843	7.25e-05	0.0250076
cg21774964	0.504834	7.26e-05	0.0250076
cg01944593	0.504781	7.27e-05	0.0250076
cg27465849	0.50478	7.27e-05	0.0250076
cg25285440	0.504779	7.27e-05	0.0250076
cg08006727	0.504751	7.28e-05	0.0250076
cg00887966	0.504739	7.28e-05	0.0250076
cg26276014	0.504727	7.29e-05	0.0250076
cg13656062	0.504702	7.29e-05	0.0250076
cg19229651	0.504647	7.31e-05	0.0250076
cg04305821	0.50464	7.31e-05	0.0250076
cg10231746	0.504616	7.32e-05	0.0250076
cg18525616	0.504562	7.33e-05	0.0250076
cg14010159	0.504524	7.34e-05	0.0250076
cg21369886	0.504497	7.35e-05	0.0250076
cg06532856	0.504434	7.37e-05	0.0250076
cg20315124	0.504417	7.37e-05	0.0250076
cg04919581	0.504409	7.38e-05	0.0250076
cg06543974	0.504407	7.38e-05	0.0250076
cg24052817	0.50435	7.39e-05	0.0250076
cg06545200	0.504329	7.4e-05	0.0250076
cg07922933	0.50428	7.41e-05	0.0250076
cg05292376	0.504275	7.41e-05	0.0250076
cg15895121	0.504273	7.41e-05	0.0250076
cg13139361	0.504269	7.41e-05	0.0250076
cg07388171	0.504252	7.42e-05	0.0250076
cg02976898	0.504195	7.44e-05	0.0250076
cg06924873	0.504139	7.45e-05	0.0250076
cg07841601	0.504128	7.45e-05	0.0250076
cg12033125	0.504117	7.46e-05	0.0250076
cg02496223	0.504087	7.47e-05	0.0250076
cg06653632	0.504071	7.47e-05	0.0250076
cg16928313	0.504069	7.47e-05	0.0250076
cg11088901	0.504053	7.48e-05	0.0250076
cg10857558	0.504021	7.49e-05	0.0250076
cg21963703	0.503997	7.49e-05	0.0250076
cg11681192	0.503967	7.5e-05	0.0250076
cg14368852	0.503913	7.52e-05	0.0250076
cg10949499	0.50389	7.52e-05	0.0250076
cg08413646	0.503872	7.53e-05	0.0250076
cg04802696	0.503837	7.54e-05	0.0250076
cg17969662	0.503832	7.54e-05	0.0250076
cg01874183	0.503744	7.57e-05	0.0250076
cg23728060	0.503734	7.57e-05	0.0250076
cg00577847	0.503717	7.57e-05	0.0250076
cg09023965	0.503697	7.58e-05	0.0250076
cg01002313	0.503694	7.58e-05	0.0250076
cg26149739	0.503668	7.59e-05	0.0250076
cg04346637	0.503644	7.59e-05	0.0250076
cg16764147	0.503624	7.6e-05	0.0250076
cg10484693	0.503612	7.6e-05	0.0250076
cg13775629	0.503593	7.61e-05	0.0250076
cg24405951	0.503568	7.62e-05	0.0250076
cg03094121	0.503546	7.62e-05	0.0250076
cg05368595	0.50344	7.65e-05	0.0250076
cg05799169	0.503427	7.66e-05	0.0250076
cg02912580	0.503425	7.66e-05	0.0250076
cg21594383	0.503388	7.67e-05	0.0250076
cg06903656	0.503364	7.68e-05	0.0250076
cg18550003	0.503355	7.68e-05	0.0250076
cg27359082	0.503332	7.69e-05	0.0250076
cg16929955	0.503308	7.69e-05	0.0250076
cg04268401	0.503275	7.7e-05	0.0250161
cg14103872	0.503193	7.73e-05	0.0250716
cg03153115	0.503161	7.74e-05	0.0250795
cg05974510	0.503095	7.75e-05	0.0251192
cg02068690	0.503005	7.78e-05	0.0251385
cg21520299	0.502924	7.81e-05	0.0251918
cg07157951	0.502819	7.84e-05	0.0252261
cg13486641	0.502815	7.84e-05	0.0252261
cg20236424	0.502786	7.85e-05	0.0252261
cg25017584	0.502764	7.85e-05	0.0252261
cg01974549	0.502753	7.86e-05	0.0252261
cg18857655	0.502745	7.86e-05	0.0252261
cg05757530	0.502721	7.87e-05	0.0252271
cg22911462	0.502681	7.88e-05	0.0252271
cg05982017	0.50267	7.88e-05	0.0252271
cg05416955	0.502636	7.89e-05	0.0252271
cg21248287	0.502626	7.89e-05	0.0252271
cg03513858	0.502564	7.91e-05	0.0252579
cg19423175	0.502475	7.94e-05	0.0252579
cg22172610	0.50246	7.94e-05	0.0252579
cg26723228	0.502419	7.96e-05	0.0252579
cg02399008	0.502416	7.96e-05	0.0252579
cg07416291	0.502402	7.96e-05	0.0252579
cg11580351	0.502391	7.97e-05	0.0252579
cg21238254	0.502382	7.97e-05	0.0252579
cg09614279	0.502334	7.98e-05	0.0252809
cg05696136	0.502225	8.02e-05	0.0253025
cg06336578	0.502206	8.02e-05	0.0253025
cg11904429	0.502205	8.02e-05	0.0253025
cg11113536	0.502205	8.02e-05	0.0253025
cg11662340	0.502155	8.04e-05	0.0253025
cg11801110	0.502127	8.05e-05	0.0253025
cg25511621	0.502125	8.05e-05	0.0253025
cg20814813	0.502083	8.06e-05	0.0253123
cg23262973	0.502068	8.06e-05	0.0253123
cg10937802	0.502016	8.08e-05	0.0253174
cg03353765	0.501962	8.1e-05	0.0253465
cg02234235	0.501922	8.11e-05	0.0253633
cg02492818	0.501859	8.13e-05	0.025399
cg04915058	0.501802	8.15e-05	0.025399
cg11617821	0.50177	8.16e-05	0.025399
cg01048992	0.501765	8.16e-05	0.025399
cg19283298	0.501744	8.16e-05	0.025399
cg16627285	0.501709	8.17e-05	0.025399
cg23203302	0.501685	8.18e-05	0.025399
cg01261797	0.501658	8.19e-05	0.025399
cg17314180	0.501654	8.19e-05	0.025399
cg09365529	0.501576	8.22e-05	0.0254253
cg19677733	0.501557	8.22e-05	0.0254253
cg13389146	0.501467	8.25e-05	0.0254595
cg01084270	0.501466	8.25e-05	0.0254595
cg09103423	0.501442	8.26e-05	0.0254595
cg04515311	0.501398	8.27e-05	0.0254595
cg13689591	0.501366	8.28e-05	0.0254595
cg24749265	0.501241	8.32e-05	0.0254595
cg00387200	0.501237	8.32e-05	0.0254595
cg14384014	0.501199	8.33e-05	0.0254595
cg27513667	0.501186	8.34e-05	0.0254595
cg14116025	0.501178	8.34e-05	0.0254595
cg03923850	0.501161	8.35e-05	0.0254595
cg18519902	0.501142	8.35e-05	0.0254595
cg12462377	0.501116	8.36e-05	0.0254595
cg06852309	0.5011	8.37e-05	0.0254595
cg05092459	0.501081	8.37e-05	0.0254595
cg27138949	0.501053	8.38e-05	0.0254595
cg21245718	0.501049	8.38e-05	0.0254595
cg13783323	0.501044	8.38e-05	0.0254595
cg04310063	0.50101	8.39e-05	0.0254645
cg26450574	0.500993	8.4e-05	0.0254645
cg25332499	0.500901	8.43e-05	0.0255235
cg09105687	0.500887	8.43e-05	0.0255235
cg22251784	0.500827	8.45e-05	0.0255337
cg12594140	0.500766	8.47e-05	0.0255337
cg21008145	0.500762	8.47e-05	0.0255337
cg09049451	0.500755	8.48e-05	0.0255337
cg10626305	0.500744	8.48e-05	0.0255337
cg23365071	0.500708	8.49e-05	0.0255337
cg08553816	0.500705	8.49e-05	0.0255337
cg25960785	0.500697	8.49e-05	0.0255337
cg00134539	0.500623	8.52e-05	0.0255617
cg00909286	0.500471	8.57e-05	0.0256877
cg05293646	0.50044	8.58e-05	0.0256955
cg01850245	0.500323	8.62e-05	0.0257568
cg24060475	0.500295	8.62e-05	0.0257568
cg10524620	0.500256	8.64e-05	0.0257568
cg12582728	0.500202	8.66e-05	0.0257568
cg00667048	0.500196	8.66e-05	0.0257568
cg15197050	0.500159	8.67e-05	0.0257568
cg01462668	0.500114	8.68e-05	0.0257568
cg10124445	0.500073	8.7e-05	0.0257568
cg20070618	0.500064	8.7e-05	0.0257568
cg06217769	0.500018	8.72e-05	0.0257568
cg19454081	0.499978	8.73e-05	0.0257568
cg15666143	0.499972	8.73e-05	0.0257568
cg06500096	0.499953	8.74e-05	0.0257568
cg21877274	0.499949	8.74e-05	0.0257568
cg22105545	0.499935	8.74e-05	0.0257568
cg08741843	0.49993	8.74e-05	0.0257568
cg25903122	0.499912	8.75e-05	0.0257568
cg21619637	0.499884	8.76e-05	0.0257628
cg11335171	0.499783	8.79e-05	0.0257926
cg09353289	0.499774	8.8e-05	0.0257926
cg01339004	0.49974	8.81e-05	0.0257926
cg24239225	0.499678	8.83e-05	0.0257926
cg07652408	0.499639	8.84e-05	0.0258015
cg26114457	0.499625	8.85e-05	0.0258015
cg15363455	0.499563	8.87e-05	0.0258028
cg07185587	0.499471	8.9e-05	0.0258028
cg11158430	0.499467	8.9e-05	0.0258028
cg12441919	0.499458	8.9e-05	0.0258028
cg14632902	0.499386	8.93e-05	0.0258028
cg07914107	0.499371	8.93e-05	0.0258028
cg03860853	0.499363	8.93e-05	0.0258028
cg18973586	0.499359	8.93e-05	0.0258028
cg23613162	0.499338	8.94e-05	0.0258028
cg07877987	0.499314	8.95e-05	0.0258028
cg26756193	0.499299	8.96e-05	0.0258028
cg07791834	0.499191	8.99e-05	0.0258244
cg13203297	0.499095	9.02e-05	0.0258685
cg17254386	0.499086	9.03e-05	0.0258685
cg22936990	0.499081	9.03e-05	0.0258685
cg20672131	0.498997	9.06e-05	0.0258884
cg17048000	0.498989	9.06e-05	0.0258884
cg23172892	0.498936	9.08e-05	0.0258884
cg00994251	0.498929	9.08e-05	0.0258884
cg15633056	0.498896	9.09e-05	0.0258884
cg11415512	0.498873	9.1e-05	0.0258884
cg27235789	0.498868	9.1e-05	0.0258884
cg25617519	0.498715	9.15e-05	0.0260055
cg07244202	0.498705	9.16e-05	0.0260055
cg07812240	0.498666	9.17e-05	0.0260135
cg10099917	0.498575	9.2e-05	0.0260328
cg18795786	0.498575	9.2e-05	0.0260328
cg18173474	0.498571	9.2e-05	0.0260328
cg27497928	0.498313	9.29e-05	0.0260904
cg26631437	0.498312	9.29e-05	0.0260904
cg04551118	0.49829	9.3e-05	0.0260904
cg23765633	0.498283	9.3e-05	0.0260904
cg24458314	0.498162	9.35e-05	0.0260904
cg23498925	0.498143	9.35e-05	0.0260904
cg23642827	0.498103	9.37e-05	0.0260904
cg03804126	0.49809	9.37e-05	0.0260904
cg09312135	0.498075	9.38e-05	0.0260904
cg11417222	0.498039	9.39e-05	0.0260904
cg13351860	0.498008	9.4e-05	0.0260904
cg07804888	0.497965	9.42e-05	0.0260904
cg10062803	0.497962	9.42e-05	0.0260904
cg00038446	0.497925	9.43e-05	0.0260904
cg14203738	0.497913	9.43e-05	0.0260904
cg22575540	0.497894	9.44e-05	0.0260904
cg21415292	0.497873	9.45e-05	0.0260904
cg03182608	0.497865	9.45e-05	0.0260904
cg03604731	0.497844	9.46e-05	0.0260904
cg09858767	0.497798	9.47e-05	0.0260904
cg27222162	0.49779	9.48e-05	0.0260904
cg20359202	0.497777	9.48e-05	0.0260904
cg24953703	0.497776	9.48e-05	0.0260904
cg06352249	0.497776	9.48e-05	0.0260904
cg02568902	0.497765	9.49e-05	0.0260904
cg03542031	0.497746	9.49e-05	0.0260904
cg17879133	0.497725	9.5e-05	0.0260904
cg27219691	0.4977	9.51e-05	0.0260904
cg15066489	0.497699	9.51e-05	0.0260904
cg07833104	0.497695	9.51e-05	0.0260904
cg19046695	0.497687	9.51e-05	0.0260904
cg06747009	0.497676	9.52e-05	0.0260904
cg12451280	0.497629	9.54e-05	0.0260982
cg24806812	0.497601	9.55e-05	0.0260982
cg05224770	0.497543	9.57e-05	0.0260982
cg03886681	0.497517	9.58e-05	0.0260982
cg03634947	0.497488	9.59e-05	0.0260982
cg00848007	0.497485	9.59e-05	0.0260982
cg00486259	0.497463	9.59e-05	0.0260982
cg02660277	0.497428	9.61e-05	0.0261126
cg19886365	0.497375	9.63e-05	0.0261345
cg11657043	0.497364	9.63e-05	0.0261345
cg03599224	0.497307	9.65e-05	0.0261504
cg18984186	0.4973	9.65e-05	0.0261504
cg02795981	0.497269	9.66e-05	0.0261504
cg14732540	0.497251	9.67e-05	0.0261504
cg01095406	0.497226	9.68e-05	0.0261504
cg25503323	0.497106	9.72e-05	0.0262381
cg00517080	0.497096	9.73e-05	0.0262381
cg09027725	0.496973	9.77e-05	0.0263193
cg11833244	0.496961	9.78e-05	0.0263193
cg00175153	0.496952	9.78e-05	0.0263193
cg00813135	0.49692	9.79e-05	0.0263316
cg09637747	0.496879	9.81e-05	0.0263514
cg17754680	0.496816	9.83e-05	0.0263752
cg14038617	0.496813	9.83e-05	0.0263752
cg04811540	0.496794	9.84e-05	0.0263752
cg12794992	0.49667	9.88e-05	0.0264442
cg02479871	0.496643	9.89e-05	0.0264442
cg11170041	0.496578	9.92e-05	0.0264442
cg00486022	0.496535	9.93e-05	0.0264442
cg01978743	0.496522	9.94e-05	0.0264442
cg09408937	0.496485	9.95e-05	0.0264442
cg09096234	0.496478	9.95e-05	0.0264442
cg14100748	0.496469	9.96e-05	0.0264442
cg12937391	0.496463	9.96e-05	0.0264442
cg16041798	0.496413	9.98e-05	0.0264676
cg25255988	0.496399	9.98e-05	0.0264676
cg17066529	0.496366	0.0001	0.0264676
cg19888870	0.496337	0.000100074	0.026468
cg10692922	0.496315	0.000100159	0.026468
cg22038124	0.496269	0.000100329	0.026468
cg11637084	0.496267	0.000100338	0.026468
cg17956747	0.496239	0.000100442	0.026468
cg02869364	0.496218	0.000100523	0.0264697
cg11215644	0.496127	0.000100864	0.026513
cg21664636	0.496093	0.000100991	0.026513
cg23707478	0.496085	0.000101023	0.026513
cg25055341	0.496014	0.000101288	0.0265392
cg10400944	0.495989	0.000101384	0.0265392
cg06624712	0.495945	0.00010155	0.0265392
cg00423291	0.495919	0.000101649	0.0265392
cg02315315	0.495893	0.000101749	0.0265392
cg08221136	0.495889	0.000101763	0.0265392
cg08626831	0.495877	0.000101808	0.0265392
cg01341589	0.495866	0.000101852	0.0265392
cg25161310	0.49585	0.000101909	0.0265392
cg10512194	0.495787	0.00010215	0.026563
cg01161042	0.49574	0.00010233	0.0265707
cg00232265	0.495671	0.000102593	0.0266
cg02964102	0.495566	0.000102995	0.0266598
cg19184160	0.495538	0.000103102	0.0266598
cg00805874	0.495496	0.000103265	0.0266598
cg05650628	0.495438	0.000103489	0.0266598
cg02650767	0.495426	0.000103534	0.0266598
cg04262505	0.49542	0.000103556	0.0266598
cg05287437	0.495415	0.000103575	0.0266598
cg05828605	0.495373	0.000103738	0.0266632
cg25678587	0.495328	0.000103911	0.0266733
cg23642446	0.495324	0.000103928	0.0266733
cg23847185	0.49528	0.000104096	0.0266846
cg17591985	0.495274	0.000104123	0.0266846
cg03910874	0.495231	0.000104287	0.0267075
cg16552271	0.495184	0.000104469	0.0267143
cg14663208	0.49518	0.000104486	0.0267143
cg05620710	0.495166	0.00010454	0.0267143
cg24496088	0.495145	0.000104622	0.0267161
cg25741118	0.495063	0.00010494	0.0267514
cg09390414	0.495042	0.000105026	0.0267514
cg07364433	0.495039	0.000105038	0.0267514
cg03842617	0.494933	0.000105449	0.0267985
cg21051473	0.494903	0.000105568	0.0268033
cg08874974	0.494819	0.0001059	0.0268147
cg10020883	0.494784	0.000106036	0.0268147
cg12706474	0.494782	0.000106043	0.0268147
cg23249502	0.49478	0.000106053	0.0268147
cg16976499	0.494776	0.000106067	0.0268147
cg22681186	0.494709	0.000106331	0.0268419
cg01804528	0.494708	0.000106337	0.0268419
cg02358362	0.494672	0.000106477	0.0268419
cg24015175	0.49465	0.000106564	0.0268446
cg21605238	0.494625	0.000106666	0.0268474
cg27294813	0.494603	0.00010675	0.0268474
cg07171504	0.494557	0.000106932	0.0268474
cg11145282	0.494552	0.000106953	0.0268474
cg10299214	0.494504	0.000107143	0.0268706
cg24690588	0.494474	0.000107266	0.0268706
cg20084815	0.494469	0.000107283	0.0268706
cg18253591	0.494447	0.000107371	0.0268706
cg19302979	0.494385	0.000107621	0.026874
cg03874978	0.494384	0.000107623	0.026874
cg02265239	0.494337	0.000107811	0.026874
cg04226892	0.494333	0.000107828	0.026874
cg06795722	0.494317	0.000107892	0.026874
cg03710860	0.494238	0.000108207	0.0268958
cg18763223	0.494134	0.000108628	0.026955
cg07800670	0.494103	0.000108752	0.026955
cg25920535	0.494036	0.000109021	0.026955
cg25066857	0.494002	0.000109161	0.026955
cg20483361	0.493988	0.000109217	0.026955
cg01878366	0.493957	0.000109342	0.026955
cg03899643	0.493931	0.000109448	0.026955
cg10374813	0.493903	0.00010956	0.026955
cg10937408	0.49389	0.000109615	0.026955
cg27215916	0.493888	0.00010962	0.026955
cg03578193	0.493888	0.000109622	0.026955
cg10861953	0.493861	0.00010973	0.026955
cg18923479	0.493822	0.000109889	0.0269736
cg24489686	0.49379	0.000110018	0.026985
cg24032269	0.493684	0.000110451	0.026985
cg03035704	0.493681	0.000110467	0.026985
cg06332621	0.493604	0.00011078	0.026985
cg03615933	0.493591	0.000110832	0.026985
cg01113412	0.493587	0.000110852	0.026985
cg02707799	0.493582	0.000110871	0.026985
cg18375610	0.493574	0.000110903	0.026985
cg27148452	0.493572	0.000110912	0.026985
cg14797004	0.49355	0.000111004	0.026985
cg03477976	0.493545	0.000111021	0.026985
cg01751584	0.493532	0.000111077	0.026985
cg05383328	0.493501	0.000111204	0.0269968
cg18516946	0.493357	0.0001118	0.0270317
cg23574243	0.493339	0.000111875	0.0270317
cg12477050	0.493337	0.000111881	0.0270317
cg21694591	0.493269	0.000112162	0.0270317
cg23357150	0.493201	0.000112445	0.0270317
cg22573117	0.493201	0.000112446	0.0270317
cg16012294	0.493183	0.000112522	0.0270317
cg16028694	0.493174	0.000112557	0.0270317
cg25099516	0.493147	0.00011267	0.0270317
cg14557690	0.493018	0.00011321	0.0270317
cg07828233	0.492994	0.000113309	0.0270317
cg07994696	0.492953	0.000113481	0.0270317
cg16327410	0.492949	0.000113499	0.0270317
cg07367735	0.492941	0.000113533	0.0270317
cg13456688	0.492926	0.000113596	0.0270317
cg24744014	0.492911	0.000113656	0.0270317
cg11076714	0.492875	0.000113807	0.0270317
cg22073798	0.49287	0.000113828	0.0270317
cg12926358	0.492849	0.000113918	0.0270317
cg01647795	0.492841	0.000113949	0.0270317
cg05401364	0.49284	0.000113954	0.0270317
cg20063728	0.492818	0.000114049	0.0270317
cg02496507	0.492804	0.000114106	0.0270317
cg20018660	0.492749	0.000114341	0.0270317
cg24101979	0.492732	0.000114413	0.0270317
cg23645393	0.492731	0.000114415	0.0270317
cg01555300	0.492686	0.000114608	0.0270317
cg09244071	0.492685	0.000114611	0.0270317
cg18865126	0.492684	0.000114614	0.0270317
cg07898446	0.492666	0.000114691	0.0270317
cg06085038	0.492664	0.000114699	0.0270317
cg11528069	0.492619	0.000114891	0.0270327
cg24492694	0.492607	0.000114941	0.0270327
cg23442217	0.492588	0.000115019	0.0270327
cg02232641	0.492582	0.000115045	0.0270327
cg26065799	0.492555	0.00011516	0.0270327
cg09212014	0.492506	0.000115371	0.0270351
cg05041265	0.492499	0.000115399	0.0270351
cg23716309	0.492463	0.000115551	0.0270453
cg09915232	0.492453	0.000115595	0.0270453
cg21466107	0.492402	0.000115813	0.0270673
cg26896979	0.492395	0.000115842	0.0270673
cg16140794	0.492353	0.000116021	0.0270913
cg25383568	0.4922	0.000116679	0.0270928
cg16063474	0.492185	0.000116743	0.0270928
cg01314165	0.492155	0.000116871	0.0270928
cg26676360	0.492146	0.000116911	0.0270928
cg23416909	0.49213	0.000116979	0.0270928
cg27128001	0.492066	0.000117258	0.0270928
cg02562544	0.492052	0.000117317	0.0270928
cg16322478	0.492037	0.000117383	0.0270928
cg13391740	0.49202	0.000117454	0.0270928
cg01882871	0.492018	0.000117465	0.0270928
cg15472170	0.492008	0.000117507	0.0270928
cg14864994	0.491996	0.00011756	0.0270928
cg23384708	0.491981	0.000117625	0.0270928
cg24863152	0.491979	0.000117632	0.0270928
cg27410595	0.491974	0.000117654	0.0270928
cg19638292	0.491964	0.000117699	0.0270928
cg03683554	0.491954	0.000117741	0.0270928
cg00945862	0.491944	0.000117784	0.0270928
cg04377061	0.491836	0.000118256	0.0271
cg00341191	0.491829	0.000118284	0.0271
cg15914239	0.491823	0.00011831	0.0271
cg06694331	0.491804	0.000118393	0.0271
cg15814750	0.491777	0.000118514	0.0271
cg26853415	0.491727	0.000118729	0.0271
cg00329656	0.491724	0.000118743	0.0271
cg22366799	0.491707	0.000118816	0.0271
cg11132469	0.491699	0.000118851	0.0271
cg02902882	0.491657	0.000119038	0.0271
cg07033395	0.491622	0.000119191	0.0271173
cg22924958	0.491509	0.000119686	0.027129
cg20478080	0.491488	0.000119781	0.027129
cg15605704	0.491479	0.000119821	0.027129
cg00152126	0.491464	0.000119885	0.027129
cg03446098	0.491424	0.000120062	0.027129
cg07442105	0.491409	0.000120126	0.027129
cg24935135	0.491323	0.000120509	0.027129
cg13713066	0.491306	0.000120583	0.027129
cg18730174	0.491256	0.000120807	0.027129
cg02873384	0.491242	0.000120866	0.027129
cg05988970	0.491238	0.000120884	0.027129
cg01483518	0.491197	0.000121069	0.027129
cg06593118	0.491167	0.000121202	0.027129
cg05947761	0.491129	0.000121373	0.027129
cg14523284	0.491114	0.000121438	0.027129
cg25469870	0.491109	0.00012146	0.027129
cg03126633	0.491101	0.000121498	0.027129
cg27368718	0.491043	0.000121755	0.027129
cg14679780	0.491042	0.000121761	0.027129
cg10966440	0.491002	0.000121939	0.027129
cg01659586	0.490991	0.000121987	0.027129
cg20677986	0.49098	0.000122036	0.027129
cg24607283	0.490947	0.000122183	0.027129
cg03173479	0.490944	0.000122197	0.027129
cg05733917	0.490907	0.000122364	0.027129
cg13408966	0.490886	0.000122459	0.027129
cg15545636	0.490865	0.000122553	0.027129
cg10260711	0.490847	0.000122633	0.027129
cg07174453	0.490834	0.000122693	0.027129
cg13497187	0.490817	0.000122769	0.027129
cg16611895	0.490783	0.000122922	0.027129
cg15413269	0.490717	0.00012322	0.027129
cg02769206	0.490707	0.000123264	0.027129
cg22881266	0.49069	0.000123341	0.027129
cg19518973	0.490676	0.000123409	0.027129
cg24363020	0.490595	0.000123774	0.027129
cg00428709	0.490587	0.00012381	0.027129
cg16894819	0.490582	0.000123832	0.027129
cg26484813	0.490575	0.000123863	0.027129
cg10390696	0.490569	0.000123892	0.027129
cg18120053	0.490563	0.000123919	0.027129
cg24803202	0.49055	0.00012398	0.027129
cg02854972	0.490515	0.000124138	0.027129
cg15595030	0.490496	0.000124225	0.027129
cg12485744	0.490475	0.000124321	0.027129
cg10743697	0.490467	0.000124357	0.027129
cg06872055	0.490464	0.00012437	0.027129
cg02459519	0.490445	0.000124455	0.027129
cg00289094	0.490419	0.000124573	0.027129
cg07213684	0.490411	0.000124612	0.027129
cg04216240	0.490407	0.000124631	0.027129
cg21642054	0.490399	0.000124668	0.027129
cg01591487	0.490366	0.000124816	0.027129
cg15449049	0.490252	0.000125342	0.027129
cg25494156	0.490247	0.000125364	0.027129
cg10811945	0.490246	0.000125369	0.027129
cg04246526	0.490241	0.000125391	0.027129
cg18647616	0.490152	0.000125801	0.027129
cg24484737	0.490134	0.000125881	0.027129
cg09643404	0.490133	0.000125888	0.027129
cg10069716	0.490101	0.000126033	0.027129
cg06754923	0.490101	0.000126034	0.027129
cg03322446	0.490101	0.000126035	0.027129
cg18156136	0.490076	0.000126153	0.027129
cg18362281	0.490071	0.000126174	0.027129
cg21423404	0.490029	0.000126369	0.027129
cg23951526	0.490021	0.000126407	0.027129
cg10202693	0.490018	0.000126421	0.027129
cg16733695	0.49001	0.000126455	0.027129
cg14528979	0.489973	0.000126625	0.027129
cg26689934	0.489941	0.000126775	0.027129
cg20170809	0.489903	0.000126954	0.027129
cg00872435	0.489901	0.000126963	0.027129
cg17444521	0.489878	0.00012707	0.027129
cg19602479	0.489859	0.000127158	0.027129
cg19757631	0.489855	0.000127176	0.027129
cg24528350	0.489823	0.000127323	0.027129
cg18127823	0.48982	0.000127338	0.027129
cg18689614	0.489814	0.000127365	0.027129
cg05298088	0.489761	0.000127613	0.027129
cg05453885	0.489741	0.000127707	0.027129
cg26834627	0.489719	0.000127809	0.027129
cg00242325	0.489706	0.000127873	0.027129
cg10586423	0.489694	0.000127927	0.027129
cg08519658	0.489693	0.000127932	0.027129
cg27551771	0.489666	0.000128059	0.027129
cg00585621	0.489618	0.000128281	0.027129
cg27582527	0.489609	0.000128326	0.027129
cg01207176	0.489601	0.000128362	0.027129
cg20460771	0.489596	0.000128386	0.027129
cg19595277	0.48959	0.000128415	0.027129
cg15969149	0.489583	0.000128448	0.027129
cg15682575	0.489567	0.000128522	0.027129
cg20847018	0.489517	0.000128759	0.027129
cg02192965	0.489516	0.000128762	0.027129
cg02130329	0.489497	0.000128853	0.027129
cg10827485	0.489496	0.000128857	0.027129
cg13478588	0.489478	0.000128944	0.027129
cg04245228	0.489462	0.000129016	0.027129
cg03880733	0.489394	0.000129337	0.027129
cg00252733	0.489386	0.000129378	0.027129
cg12284319	0.48938	0.000129404	0.027129
cg16464328	0.489361	0.000129493	0.027129
cg24890716	0.489356	0.000129519	0.027129
cg07469838	0.489355	0.000129521	0.027129
cg26111881	0.489344	0.000129577	0.027129
cg01081096	0.489326	0.000129661	0.027129
cg09123760	0.489269	0.00012993	0.027129
cg02223905	0.489248	0.00013003	0.027129
cg24837084	0.489247	0.000130036	0.027129
cg17856559	0.489176	0.000130372	0.027129
cg27074221	0.489164	0.00013043	0.027129
cg02929434	0.489164	0.000130432	0.027129
cg11419403	0.489161	0.000130446	0.027129
cg27374881	0.489147	0.000130509	0.027129
cg00605831	0.489142	0.000130536	0.027129
cg24814628	0.489137	0.000130561	0.027129
cg25242561	0.489136	0.000130562	0.027129
cg16365445	0.48911	0.000130685	0.0271332
cg14627404	0.489084	0.000130812	0.0271332
cg18431557	0.48906	0.000130926	0.0271375
cg21210529	0.489048	0.000130985	0.0271375
cg04677410	0.48903	0.00013107	0.0271392
cg25625104	0.488971	0.000131352	0.0271579
cg23266943	0.488896	0.00013171	0.0271924
cg18763854	0.488809	0.00013213	0.0272632
cg02521457	0.488784	0.000132253	0.0272692
cg24069602	0.488771	0.000132313	0.0272692
cg04573706	0.488734	0.000132495	0.0272799
cg15883603	0.488729	0.000132519	0.0272799
cg19133443	0.488693	0.000132689	0.0272817
cg04511534	0.488679	0.000132757	0.0272817
cg06366789	0.488679	0.000132758	0.0272817
cg06764302	0.488638	0.000132956	0.0272818
cg02303399	0.4886	0.000133142	0.0272881
cg25284213	0.48858	0.00013324	0.0272881
cg01310964	0.488571	0.000133284	0.0272881
cg10960118	0.488534	0.000133463	0.0272881
cg06993099	0.488526	0.0001335	0.0272881
cg01410923	0.48852	0.000133531	0.0272881
cg16822540	0.488514	0.000133558	0.0272881
cg23664361	0.488491	0.000133671	0.0272922
cg06454982	0.488423	0.000134004	0.0273318
cg25676215	0.488397	0.00013413	0.0273418
cg24417135	0.48837	0.000134262	0.0273442
cg19045027	0.488349	0.000134364	0.0273442
cg11688378	0.488319	0.000134511	0.0273442
cg20189782	0.488314	0.000134539	0.0273442
cg21682942	0.488289	0.000134661	0.0273442
cg11028291	0.488271	0.000134748	0.0273442
cg17046141	0.488253	0.000134836	0.0273443
cg14776168	0.488184	0.000135176	0.0273862
cg09121378	0.488166	0.000135262	0.0273862
cg08636115	0.488141	0.00013539	0.027394
cg14426371	0.488112	0.000135529	0.0274066
cg05043074	0.488048	0.000135844	0.027435
cg10560038	0.488044	0.000135868	0.027435
cg00636675	0.488025	0.00013596	0.027435
cg14353201	0.488021	0.000135979	0.027435
cg00957480	0.487998	0.000136092	0.0274422
cg17798981	0.487942	0.000136373	0.0274655
cg19606290	0.487924	0.000136461	0.0274655
cg11804292	0.487913	0.000136518	0.0274655
cg24230696	0.487855	0.000136803	0.0274943
cg06674897	0.487853	0.000136816	0.0274943
cg08363001	0.487835	0.000136903	0.0274963
cg03761216	0.487784	0.000137158	0.0275219
cg27220999	0.487778	0.000137186	0.0275219
cg19849323	0.487718	0.000137487	0.0275512
cg07380200	0.487701	0.000137572	0.0275525
cg04311510	0.487676	0.000137698	0.0275623
cg14276794	0.487608	0.000138036	0.0275898
cg14517119	0.487603	0.000138066	0.0275898
cg08017911	0.487588	0.000138136	0.0275898
cg00415971	0.487586	0.000138147	0.0275898
cg10299383	0.487544	0.00013836	0.0276063
cg04314225	0.487529	0.000138437	0.0276063
cg20052933	0.487524	0.000138462	0.0276063
cg25596783	0.487491	0.000138627	0.0276183
cg01142735	0.487481	0.000138679	0.0276183
cg04001802	0.487465	0.000138756	0.0276183
cg03396005	0.487427	0.000138947	0.0276408
cg21096548	0.487403	0.00013907	0.0276461
cg12102682	0.487373	0.00013922	0.0276461
cg12127162	0.48736	0.000139286	0.0276461
cg26898567	0.487315	0.000139516	0.0276649
cg03981246	0.487311	0.000139537	0.0276649
cg13174306	0.487274	0.000139723	0.027677
cg09560452	0.487235	0.000139923	0.027677
cg25367999	0.487215	0.000140023	0.027677
cg03374976	0.487213	0.000140032	0.027677
cg13990487	0.487187	0.000140163	0.0276781
cg07623116	0.487163	0.000140288	0.0276781
cg12940420	0.487144	0.000140384	0.0276781
cg06540811	0.487115	0.00014053	0.0276916
cg25704253	0.487094	0.00014064	0.0276924
cg01758314	0.487014	0.000141048	0.0277245
cg01967416	0.487013	0.000141053	0.0277245
cg03301025	0.486992	0.000141163	0.0277245
cg21548152	0.486991	0.000141166	0.0277245
cg12702615	0.486962	0.000141314	0.0277329
cg20448594	0.486937	0.000141445	0.0277329
cg02266878	0.486886	0.000141706	0.0277329
cg12970662	0.486867	0.0001418	0.0277329
cg07095945	0.486851	0.000141884	0.0277329
cg03935731	0.486806	0.000142118	0.0277329
cg06040872	0.486803	0.000142131	0.0277329
cg05486650	0.486793	0.000142182	0.0277329
cg26062581	0.486792	0.000142189	0.0277329
cg23521905	0.486738	0.000142466	0.0277521
cg23441018	0.486735	0.00014248	0.0277521
cg26811904	0.486712	0.000142603	0.0277608
cg04444942	0.486651	0.000142916	0.0277642
cg01758548	0.486636	0.000142997	0.0277642
cg15975980	0.486633	0.000143012	0.0277642
cg13466027	0.486602	0.000143174	0.0277669
cg13771254	0.4866	0.000143182	0.0277669
cg03512369	0.486545	0.000143467	0.0277892
cg15127863	0.486532	0.000143533	0.0277892
cg06622994	0.486507	0.000143664	0.0277916
cg13163420	0.486485	0.00014378	0.0277916
cg02298523	0.486446	0.000143981	0.0277962
cg00937175	0.486445	0.000143988	0.0277962
cg02214441	0.486434	0.000144045	0.0277962
cg14678460	0.486379	0.000144333	0.0278193
cg12157387	0.486367	0.000144394	0.0278193
cg02530834	0.486332	0.000144577	0.0278237
cg22871098	0.486291	0.000144791	0.0278237
cg08351331	0.48626	0.000144957	0.0278237
cg14368473	0.486251	0.000145005	0.0278237
cg15089846	0.486186	0.000145343	0.0278237
cg04631584	0.486178	0.000145388	0.0278237
cg22700505	0.486157	0.000145497	0.0278237
cg04804770	0.486155	0.000145507	0.0278237
cg05380127	0.486129	0.000145643	0.0278237
cg25880537	0.486096	0.00014582	0.0278237
cg01793320	0.486083	0.000145889	0.0278237
cg19550524	0.486078	0.000145911	0.0278237
cg16362181	0.486037	0.000146128	0.0278237
cg16113172	0.486036	0.000146135	0.0278237
cg22193343	0.485961	0.000146532	0.0278358
cg05232708	0.485958	0.000146547	0.0278358
cg02580006	0.48594	0.000146645	0.0278358
cg23762915	0.485932	0.000146687	0.0278358
cg06798483	0.485919	0.000146757	0.0278358
cg11481351	0.485839	0.000147181	0.0278358
cg06447122	0.485832	0.000147216	0.0278358
cg23180841	0.485826	0.000147252	0.0278358
cg25733599	0.485752	0.000147645	0.0278358
cg21883285	0.485748	0.000147667	0.0278358
cg07992484	0.485725	0.000147787	0.0278358
cg05514883	0.48572	0.000147815	0.0278358
cg04625338	0.485687	0.000147993	0.0278358
cg19366986	0.485663	0.000148117	0.0278358
cg00075975	0.485658	0.000148146	0.0278358
cg21575923	0.485657	0.00014815	0.0278358
cg01793445	0.485651	0.000148186	0.0278358
cg15090889	0.485608	0.000148413	0.0278358
cg27206367	0.485561	0.000148665	0.0278358
cg01596854	0.485548	0.000148734	0.0278358
cg24119990	0.485547	0.000148742	0.0278358
cg05594814	0.485529	0.00014884	0.0278358
cg04560098	0.485516	0.000148907	0.0278358
cg04850479	0.485496	0.000149016	0.0278358
cg11595270	0.485489	0.000149051	0.0278358
cg24465935	0.485474	0.000149135	0.0278358
cg13340231	0.485468	0.000149167	0.0278358
cg19614454	0.485446	0.000149286	0.0278358
cg23465650	0.485409	0.000149486	0.0278358
cg14462566	0.485408	0.000149488	0.0278358
cg03695597	0.485408	0.000149489	0.0278358
cg27548752	0.485403	0.000149515	0.0278358
cg21273027	0.485398	0.000149543	0.0278358
cg07372450	0.485369	0.0001497	0.0278358
cg09433669	0.48536	0.00014975	0.0278358
cg19639427	0.485355	0.000149777	0.0278358
cg18527751	0.485342	0.000149848	0.0278358
cg16271833	0.485333	0.000149894	0.0278358
cg25112414	0.485333	0.000149897	0.0278358
cg01085569	0.485316	0.000149986	0.0278358
cg02261294	0.485314	0.000149996	0.0278358
cg10766282	0.485287	0.000150142	0.0278358
cg24898914	0.485284	0.000150161	0.0278358
cg07500242	0.485274	0.000150212	0.0278358
cg09081590	0.485245	0.000150371	0.0278358
cg15280245	0.485242	0.000150387	0.0278358
cg03003526	0.485232	0.000150444	0.0278358
cg10906826	0.485178	0.000150734	0.0278605
cg25511593	0.485119	0.000151056	0.0278691
cg02106279	0.485113	0.000151089	0.0278691
cg09340615	0.485112	0.000151095	0.0278691
cg08674227	0.485018	0.000151607	0.0279208
cg16586880	0.484982	0.000151802	0.0279208
cg16899444	0.484961	0.00015192	0.0279208
cg16928335	0.484954	0.000151957	0.0279208
cg07140366	0.484931	0.000152083	0.0279208
cg13427189	0.484912	0.000152187	0.0279208
cg03938477	0.484908	0.00015221	0.0279208
cg17449235	0.484903	0.000152238	0.0279208
cg20203365	0.484902	0.000152244	0.0279208
cg00025643	0.484885	0.000152338	0.0279208
cg02329038	0.484849	0.000152532	0.0279208
cg26678245	0.484827	0.000152658	0.027925
cg03517998	0.484796	0.000152824	0.0279319
cg24884140	0.484789	0.000152864	0.0279319
cg22277936	0.484777	0.000152932	0.0279319
cg26538442	0.484695	0.000153386	0.0280003
cg17388678	0.484657	0.000153596	0.0280048
cg24881910	0.484638	0.000153698	0.0280048
cg22180738	0.484594	0.000153942	0.0280297
cg21162356	0.484536	0.000154262	0.0280551
cg07795452	0.484536	0.000154263	0.0280551
cg12295988	0.484507	0.000154424	0.0280551
cg26790059	0.484489	0.000154525	0.0280551
cg06353345	0.484488	0.000154532	0.0280551
cg06210989	0.484453	0.000154727	0.0280551
cg26736341	0.484426	0.000154874	0.0280551
cg15179976	0.484416	0.00015493	0.0280551
cg14296598	0.484399	0.000155026	0.0280551
cg14038731	0.484333	0.000155395	0.0281068
cg08709116	0.484314	0.000155502	0.0281084
cg19696012	0.484303	0.000155562	0.0281084
cg00829600	0.484277	0.000155707	0.0281091
cg06722606	0.484191	0.000156192	0.028179
cg18772531	0.484114	0.000156625	0.0282246
cg10889792	0.484078	0.000156825	0.0282354
cg08314176	0.484038	0.000157056	0.0282354
cg05757448	0.484029	0.000157106	0.0282354
cg06527050	0.484025	0.000157126	0.0282354
cg07891369	0.484019	0.00015716	0.0282354
cg14397171	0.484	0.000157267	0.0282354
cg03000848	0.483994	0.0001573	0.0282354
cg02228294	0.48396	0.000157493	0.0282405
cg04205412	0.483933	0.000157647	0.0282405
cg10509692	0.483912	0.000157767	0.0282409
cg21049302	0.483881	0.000157941	0.0282409
cg15241779	0.483862	0.00015805	0.0282409
cg08947167	0.483859	0.000158068	0.0282409
cg02414981	0.483841	0.000158168	0.0282409
cg20373634	0.483834	0.000158207	0.0282409
cg10791342	0.483814	0.000158321	0.028247
cg16638248	0.483738	0.000158756	0.0283105
cg00239071	0.483702	0.000158963	0.0283188
cg19359656	0.483682	0.000159074	0.0283244
cg01201782	0.483617	0.000159446	0.0283441
cg21616420	0.483611	0.000159479	0.0283441
cg00782811	0.483576	0.000159679	0.0283441
cg00563566	0.483566	0.000159737	0.0283441
cg20370281	0.483447	0.000160424	0.0284506
cg14166625	0.483394	0.000160729	0.0284818
cg07701909	0.483379	0.000160816	0.0284818
cg01259871	0.483354	0.00016096	0.0284818
cg02890435	0.483316	0.000161179	0.0284818
cg25137314	0.483303	0.000161255	0.0284818
cg24039149	0.483301	0.000161267	0.0284818
cg08686879	0.483257	0.000161519	0.0284818
cg07893474	0.483254	0.000161539	0.0284818
cg06268478	0.483229	0.000161681	0.0284818
cg24882709	0.483188	0.000161918	0.0284818
cg16123211	0.483183	0.000161946	0.0284818
cg18711734	0.483171	0.000162016	0.0284818
cg03964515	0.483159	0.000162089	0.0284818
cg07357021	0.483092	0.000162478	0.0284964
cg13691824	0.483082	0.000162539	0.0284964
cg03507326	0.483074	0.000162582	0.0284964
cg17866067	0.483069	0.000162611	0.0284964
cg07950244	0.483021	0.000162892	0.0285134
cg00403955	0.483004	0.00016299	0.0285134
cg10166314	0.483002	0.000163002	0.0285134
cg16529548	0.482975	0.000163161	0.0285134
cg24201941	0.482971	0.000163185	0.0285134
cg14370520	0.48297	0.00016319	0.0285134
cg10503208	0.482947	0.000163323	0.0285149
cg23299807	0.482932	0.000163411	0.0285149
cg11649713	0.482914	0.000163521	0.0285149
cg17765324	0.482906	0.000163566	0.0285149
cg18252424	0.482884	0.000163694	0.0285149
cg12423553	0.482874	0.000163753	0.0285149
cg18413062	0.482857	0.000163853	0.0285149
cg00564426	0.482834	0.000163987	0.0285149
cg06429466	0.482759	0.000164427	0.0285149
cg16879608	0.482752	0.000164468	0.0285149
cg18258397	0.482735	0.000164572	0.0285149
cg02275016	0.482732	0.000164589	0.0285149
cg06267084	0.48273	0.0001646	0.0285149
cg22796248	0.482727	0.000164616	0.0285149
cg01250845	0.482692	0.000164823	0.0285149
cg23411518	0.482659	0.000165018	0.0285149
cg00124708	0.482655	0.000165041	0.0285149
cg07830534	0.482631	0.000165186	0.0285149
cg09999984	0.482624	0.000165224	0.0285149
cg02160738	0.482616	0.000165272	0.0285149
cg25467879	0.482613	0.000165289	0.0285149
cg08215774	0.482594	0.000165401	0.0285149
cg11005452	0.482581	0.000165481	0.0285149
cg13249774	0.482572	0.00016553	0.0285149
cg00785029	0.48254	0.00016572	0.0285337
cg01822759	0.4825	0.000165961	0.0285433
cg26703008	0.482477	0.000166097	0.0285433
cg25374494	0.482458	0.000166207	0.0285484
cg01049916	0.482408	0.000166509	0.0285726
cg07094487	0.482389	0.000166623	0.0285782
cg02323958	0.482331	0.000166967	0.028584
cg09978395	0.48231	0.00016709	0.028584
cg10526223	0.482306	0.000167114	0.028584
cg23400451	0.482292	0.000167198	0.028584
cg16663025	0.482288	0.000167224	0.028584
cg18316256	0.482275	0.000167301	0.028584
cg09752583	0.482256	0.000167412	0.0285891
cg11497924	0.482198	0.000167764	0.0285899
cg00831127	0.482174	0.000167909	0.0285899
cg13220569	0.482164	0.000167963	0.0285899
cg13520011	0.482162	0.00016798	0.0285899
cg00716309	0.482128	0.000168185	0.0285992
cg04519870	0.482106	0.000168313	0.0285992
cg17458967	0.482099	0.000168358	0.0285992
cg14217091	0.482055	0.00016862	0.0286271
cg03843721	0.481972	0.00016912	0.0286412
cg05141988	0.481966	0.000169158	0.0286412
cg05135158	0.481951	0.000169247	0.0286412
cg22335261	0.48194	0.000169317	0.0286412
cg22789545	0.481905	0.000169526	0.0286412
cg18333566	0.481904	0.000169531	0.0286412
cg22145445	0.481887	0.000169636	0.0286412
cg13935127	0.481882	0.000169667	0.0286412
cg07584031	0.481822	0.000170028	0.0286759
cg23917513	0.481804	0.000170142	0.0286759
cg24494102	0.481797	0.000170183	0.0286759
cg04351793	0.481759	0.000170414	0.0286795
cg01063701	0.481738	0.000170541	0.0286795
cg24683255	0.481727	0.000170607	0.0286795
cg09387382	0.481715	0.000170684	0.0286795
cg25987417	0.481712	0.000170699	0.0286795
cg10852662	0.481696	0.000170797	0.0286795
cg09803758	0.481679	0.000170898	0.0286795
cg17075459	0.481649	0.000171083	0.0286795
cg06518618	0.481638	0.00017115	0.0286795
cg02385474	0.481633	0.000171181	0.0286795
cg17805291	0.481621	0.000171256	0.0286795
cg13445953	0.48157	0.000171564	0.0287175
cg09963856	0.481548	0.000171705	0.0287275
cg07314821	0.481489	0.000172063	0.0287739
cg03612990	0.481457	0.000172257	0.0287914
cg09430223	0.481445	0.000172335	0.0287914
cg19780571	0.481432	0.000172411	0.0287914
cg23519155	0.481393	0.000172656	0.028811
cg03007309	0.481387	0.000172691	0.028811
cg23291145	0.481341	0.000172974	0.0288447
cg08755026	0.481316	0.000173129	0.0288536
cg16015816	0.481306	0.000173191	0.0288536
cg04467549	0.481283	0.000173329	0.0288631
cg12226453	0.481265	0.000173445	0.0288688
cg09117673	0.481199	0.00017385	0.0288966
cg19052124	0.481198	0.000173856	0.0288966
cg07053162	0.481153	0.000174138	0.0289299
cg00363177	0.481071	0.000174644	0.0289586
cg19043778	0.481059	0.00017472	0.0289586
cg27229251	0.481041	0.000174833	0.0289586
cg06954535	0.48104	0.00017484	0.0289586
cg00980804	0.481008	0.000175042	0.0289586
cg25959149	0.481003	0.000175068	0.0289586
cg25551531	0.480984	0.000175187	0.0289586
cg20465655	0.480967	0.000175294	0.0289586
cg10335743	0.480963	0.000175317	0.0289586
cg03604278	0.480927	0.000175548	0.0289586
cg18241647	0.480925	0.000175557	0.0289586
cg04527989	0.48092	0.000175586	0.0289586
cg15376155	0.480898	0.000175729	0.0289586
cg17972058	0.480895	0.000175746	0.0289586
cg26002568	0.480854	0.000175999	0.0289586
cg15576918	0.480845	0.000176058	0.0289586
cg13634653	0.480842	0.000176077	0.0289586
cg18562714	0.480784	0.000176441	0.0289586
cg14121665	0.480777	0.000176483	0.0289586
cg15956469	0.480766	0.000176552	0.0289586
cg17848003	0.480765	0.000176559	0.0289586
cg07627445	0.480757	0.000176608	0.0289586
cg13835894	0.480742	0.000176707	0.0289586
cg00691906	0.480738	0.00017673	0.0289586
cg22693994	0.480733	0.00017676	0.0289586
cg01442531	0.48071	0.000176905	0.0289689
cg00747477	0.480662	0.000177206	0.0289905
cg17539151	0.480654	0.000177256	0.0289905
cg27242726	0.480649	0.000177292	0.0289905
cg05016975	0.480551	0.000177907	0.0290353
cg04104235	0.480524	0.000178081	0.0290353
cg20387954	0.480511	0.000178161	0.0290353
cg06511049	0.480498	0.000178244	0.0290353
cg06121192	0.480478	0.000178374	0.0290353
cg21464289	0.480435	0.000178643	0.0290353
cg07010207	0.480376	0.00017902	0.0290353
cg12575674	0.480336	0.000179274	0.0290353
cg06775361	0.480304	0.000179478	0.0290353
cg09217644	0.480296	0.000179532	0.0290353
cg14188111	0.480291	0.000179563	0.0290353
cg09319695	0.480283	0.000179615	0.0290353
cg21101995	0.480282	0.000179622	0.0290353
cg10734581	0.480281	0.000179628	0.0290353
cg04329870	0.480276	0.000179655	0.0290353
cg21144871	0.480269	0.0001797	0.0290353
cg00547024	0.480224	0.000179987	0.0290353
cg14238986	0.480204	0.000180117	0.0290353
cg00901161	0.480195	0.000180176	0.0290353
cg02494582	0.480186	0.000180231	0.0290353
cg16336556	0.480179	0.000180279	0.0290353
cg03410790	0.480169	0.000180345	0.0290353
cg05723552	0.480167	0.000180355	0.0290353
cg09780767	0.480146	0.000180488	0.0290353
cg15834592	0.480142	0.000180512	0.0290353
cg20094831	0.480099	0.000180791	0.0290353
cg10703692	0.480098	0.000180795	0.0290353
cg21450652	0.480098	0.000180798	0.0290353
cg00488716	0.480091	0.000180842	0.0290353
cg14285142	0.48008	0.000180912	0.0290353
cg01508027	0.480066	0.000181001	0.029036
cg26912314	0.480054	0.00018108	0.029036
cg13836380	0.480017	0.000181316	0.0290547
cg10883064	0.48001	0.00018136	0.0290547
cg27665327	0.479954	0.000181724	0.0290832
cg26639985	0.479931	0.000181869	0.0290832
cg23598604	0.479914	0.000181984	0.0290832
cg11837181	0.479898	0.000182085	0.0290832
cg04279987	0.479894	0.000182112	0.0290832
cg14140447	0.479841	0.000182457	0.0291039
cg21486233	0.479836	0.000182488	0.0291039
cg21503476	0.479819	0.000182599	0.0291079
cg04629204	0.479807	0.000182677	0.0291079
cg11692577	0.47979	0.000182786	0.0291107
cg05206276	0.479741	0.000183104	0.0291107
cg27188243	0.47974	0.00018311	0.0291107
cg15220048	0.479736	0.000183138	0.0291107
cg00398268	0.479708	0.000183317	0.0291107
cg26934362	0.479701	0.00018336	0.0291107
cg21203941	0.479626	0.000183849	0.029158
cg21660623	0.479606	0.000183984	0.0291589
cg23512657	0.479568	0.000184229	0.0291683
cg01405242	0.47956	0.000184282	0.0291683
cg19650253	0.47954	0.00018441	0.0291683
cg11252555	0.479534	0.00018445	0.0291683
cg16345213	0.479512	0.000184598	0.0291708
cg01437135	0.479471	0.000184863	0.0291792
cg01223673	0.479454	0.000184974	0.0291792
cg26954519	0.479448	0.000185017	0.0291792
cg04716530	0.479405	0.000185297	0.0292103
cg19101417	0.479381	0.000185457	0.0292168
cg07167396	0.479361	0.000185585	0.0292168
cg14093720	0.479304	0.000185959	0.0292627
cg21730821	0.479237	0.000186404	0.0293197
cg11567627	0.479171	0.00018684	0.0293753
cg10125195	0.479132	0.000187099	0.0294013
cg25771390	0.479108	0.000187258	0.0294013
cg17035132	0.479097	0.000187327	0.0294013
cg07666210	0.479096	0.000187337	0.0294013
cg06664486	0.479055	0.000187607	0.0294306
cg06600331	0.479006	0.000187934	0.0294688
cg16673412	0.478966	0.000188203	0.0294762
cg14476479	0.478959	0.000188248	0.0294762
cg09606034	0.478949	0.000188313	0.0294762
cg16354520	0.478896	0.00018867	0.0294803
cg01274812	0.478878	0.000188786	0.0294803
cg11902909	0.478872	0.000188829	0.0294803
cg16089796	0.478841	0.000189032	0.0294892
cg25974922	0.478837	0.000189061	0.0294892
cg11802442	0.4788	0.000189313	0.0295044
cg08461546	0.478725	0.000189811	0.0295044
cg08153158	0.478722	0.000189835	0.0295044
cg26976046	0.478714	0.000189886	0.0295044
cg20054385	0.478689	0.000190056	0.0295044
cg10919344	0.478669	0.000190189	0.0295044
cg21010701	0.478616	0.000190544	0.0295044
cg07713318	0.478598	0.000190669	0.0295044
cg03582787	0.478558	0.000190936	0.0295044
cg11689753	0.47855	0.00019099	0.0295044
cg27096572	0.478538	0.000191073	0.0295044
cg20924825	0.478531	0.000191117	0.0295044
cg07792978	0.47852	0.000191195	0.0295044
cg18520696	0.478513	0.000191238	0.0295044
cg01522437	0.478509	0.000191268	0.0295044
cg00731458	0.478489	0.000191404	0.0295044
cg24963526	0.478476	0.000191489	0.0295044
cg02630628	0.478475	0.000191495	0.0295044
cg05595142	0.47846	0.000191599	0.0295044
cg16557964	0.478444	0.000191708	0.0295044
cg18284590	0.478437	0.000191752	0.0295044
cg07700925	0.478428	0.000191815	0.0295044
cg15499701	0.478423	0.000191849	0.0295044
cg25469314	0.478415	0.000191903	0.0295044
cg07153168	0.478393	0.000192054	0.0295148
cg09365645	0.478354	0.000192318	0.0295423
cg18310515	0.478342	0.0001924	0.0295423
cg13151664	0.478316	0.000192575	0.0295444
cg12342451	0.478316	0.00019258	0.0295444
cg14167858	0.478283	0.000192803	0.0295511
cg24457403	0.478282	0.000192811	0.0295511
cg06504636	0.478237	0.000193115	0.0295511
cg27635470	0.478193	0.000193412	0.0295798
cg16689193	0.478181	0.000193494	0.0295798
cg16949378	0.478152	0.000193698	0.0295798
cg09631175	0.478093	0.000194096	0.0295798
cg18551169	0.47809	0.000194121	0.0295798
cg16587174	0.478042	0.000194447	0.0295798
cg12046677	0.477998	0.00019475	0.0295798
cg18875435	0.477987	0.000194829	0.0295798
cg10417128	0.477965	0.00019498	0.0295798
cg06511701	0.477904	0.000195398	0.0295798
cg14606478	0.477871	0.000195625	0.0295798
cg26330809	0.477841	0.000195835	0.0295798
cg05338785	0.477828	0.000195923	0.0295798
cg22209441	0.477827	0.00019593	0.0295798
cg08787769	0.477814	0.000196019	0.0295798
cg04476508	0.477809	0.000196053	0.0295798
cg13379195	0.477801	0.000196106	0.0295798
cg14116792	0.47778	0.000196257	0.0295798
cg04329351	0.477778	0.000196269	0.0295798
cg08430395	0.477776	0.00019628	0.0295798
cg24770201	0.477761	0.000196383	0.0295798
cg01533409	0.47775	0.00019646	0.0295798
cg24817257	0.477746	0.000196491	0.0295798
cg20763234	0.477719	0.000196674	0.0295798
cg14968494	0.477711	0.000196732	0.0295798
cg19700658	0.477702	0.000196793	0.0295798
cg24872384	0.477697	0.000196833	0.0295798
cg18558968	0.477669	0.000197021	0.0295798
cg11516614	0.477652	0.00019714	0.0295798
cg05220510	0.477652	0.000197142	0.0295798
cg15033552	0.477616	0.000197393	0.0295798
cg04481053	0.4776	0.000197503	0.0295798
cg24765446	0.477594	0.000197545	0.0295798
cg18188150	0.477588	0.000197585	0.0295798
cg21044833	0.477557	0.000197802	0.0295798
cg15358855	0.477551	0.000197844	0.0295798
cg06404526	0.477548	0.00019787	0.0295798
cg08540622	0.477533	0.00019797	0.0295798
cg14134128	0.47753	0.000197993	0.0295798
cg25461905	0.477492	0.000198259	0.0295798
cg21619138	0.477485	0.000198308	0.0295798
cg06638913	0.477484	0.000198315	0.0295798
cg04670168	0.477468	0.000198423	0.0295819
cg04195892	0.477458	0.000198496	0.0295819
cg25048100	0.477424	0.00019873	0.029592
cg06972565	0.4774	0.000198903	0.0295937
cg00980904	0.477367	0.000199129	0.0295937
cg14158558	0.477363	0.000199159	0.0295937
cg15894103	0.47735	0.000199248	0.0295945
cg18515587	0.47733	0.000199391	0.0295969
cg07711566	0.477322	0.000199446	0.0295969
cg22950904	0.477313	0.000199515	0.0295969
cg21127898	0.477262	0.000199869	0.0296159
cg01364621	0.477255	0.000199917	0.0296159
cg16521773	0.477247	0.000199977	0.0296159
cg04319685	0.477184	0.000200417	0.0296443
cg00250123	0.477182	0.000200431	0.0296443
cg25436486	0.477161	0.000200585	0.0296443
cg10625096	0.477134	0.000200769	0.0296471
cg12284854	0.477097	0.000201037	0.0296471
cg00175150	0.477051	0.00020136	0.0296471
cg23518228	0.477046	0.000201394	0.0296471
cg15580684	0.477044	0.000201408	0.0296471
cg09971881	0.477006	0.000201676	0.0296471
cg09265563	0.477001	0.000201717	0.0296471
cg08783934	0.476947	0.000202096	0.0296471
cg13672379	0.476947	0.000202097	0.0296471
cg11662712	0.476933	0.000202198	0.0296471
cg15082648	0.476923	0.000202269	0.0296471
cg09160359	0.476888	0.000202515	0.0296471
cg26122963	0.476864	0.00020269	0.0296471
cg22076769	0.476853	0.000202769	0.0296471
cg24637261	0.476843	0.000202841	0.0296471
cg21426686	0.476833	0.000202909	0.0296471
cg06713769	0.47683	0.000202929	0.0296471
cg03550727	0.47683	0.000202931	0.0296471
cg16269184	0.476828	0.000202946	0.0296471
cg13742289	0.476792	0.000203199	0.0296471
cg19802378	0.47679	0.000203219	0.0296471
cg12394706	0.476762	0.000203418	0.0296471
cg06538141	0.47676	0.000203432	0.0296471
cg11516004	0.476752	0.000203489	0.0296471
cg01979489	0.476731	0.000203638	0.0296471
cg06488678	0.476723	0.000203698	0.0296471
cg02117884	0.476689	0.000203942	0.0296471
cg06202778	0.476681	0.000203995	0.0296471
cg01212010	0.476674	0.00020405	0.0296471
cg17454561	0.476619	0.000204441	0.0296471
cg21618501	0.476616	0.000204461	0.0296471
cg26198197	0.476607	0.000204528	0.0296471
cg06569419	0.476598	0.00020459	0.0296471
cg25050332	0.476595	0.000204617	0.0296471
cg24581200	0.476578	0.000204737	0.0296523
cg01121603	0.476477	0.000205462	0.0297453
cg13852948	0.476415	0.000205913	0.0297984
cg05397490	0.47635	0.000206385	0.0298492
cg25599902	0.476332	0.000206516	0.0298492
cg25357666	0.476324	0.000206571	0.0298492
cg19254618	0.476314	0.00020664	0.0298492
cg20822693	0.476308	0.000206685	0.0298492
cg00653847	0.476287	0.000206843	0.0298562
cg21527411	0.47625	0.000207111	0.0298562
cg10518527	0.476235	0.000207216	0.0298562
cg26106316	0.476204	0.000207442	0.0298562
cg02660643	0.476193	0.000207524	0.0298562
cg06806862	0.476191	0.000207538	0.0298562
cg20322837	0.476182	0.000207605	0.0298562
cg05808709	0.476176	0.000207649	0.0298562
cg05133398	0.476174	0.00020766	0.0298562
cg01897944	0.476154	0.000207808	0.0298654
cg08241694	0.476127	0.000208005	0.0298817
cg27331554	0.476098	0.000208217	0.0298999
cg09990169	0.476077	0.000208366	0.029901
cg06629713	0.476065	0.000208456	0.029901
cg18247179	0.476062	0.000208477	0.029901
cg05584990	0.476017	0.000208807	0.0299119
cg17778288	0.476004	0.000208904	0.0299119
cg22175494	0.475996	0.000208959	0.0299119
cg26102819	0.475993	0.000208985	0.0299119
cg13753370	0.475978	0.000209096	0.0299119
cg24490633	0.475965	0.000209193	0.0299119
cg24278087	0.47596	0.000209225	0.0299119
cg17875320	0.47596	0.000209228	0.0299119
cg19439651	0.4759	0.000209671	0.0299479
cg07194152	0.475898	0.000209683	0.0299479
cg20936920	0.475773	0.000210605	0.0300077
cg04938107	0.475749	0.000210784	0.0300077
cg14108380	0.475734	0.000210888	0.0300077
cg08322034	0.475729	0.000210927	0.0300077
cg01503299	0.475724	0.000210962	0.0300077
cg04768998	0.475722	0.000210977	0.0300077
cg15446115	0.475706	0.000211095	0.0300077
cg23119463	0.4757	0.000211141	0.0300077
cg00051371	0.475662	0.000211421	0.0300077
cg20661303	0.475659	0.000211446	0.0300077
cg12598054	0.475653	0.000211488	0.0300077
cg19051213	0.475631	0.000211652	0.0300077
cg08099115	0.475626	0.000211687	0.0300077
cg16627236	0.475622	0.000211717	0.0300077
cg06456255	0.475617	0.000211759	0.0300077
cg04943065	0.475584	0.000212003	0.0300302
cg21050416	0.475526	0.000212436	0.0300718
cg22837015	0.475522	0.000212466	0.0300718
cg04743510	0.475492	0.000212685	0.0300908
cg03938015	0.47545	0.000212998	0.0301074
cg26298273	0.475449	0.000213005	0.0301074
cg06315177	0.475442	0.000213057	0.0301074
cg08108868	0.475373	0.000213574	0.0301445
cg06738031	0.475359	0.00021368	0.0301474
cg08802358	0.475331	0.000213886	0.0301558
cg25504884	0.47532	0.000213972	0.0301558
cg02238550	0.475309	0.000214051	0.0301558
cg17497536	0.475288	0.000214214	0.0301558
cg06665622	0.475283	0.000214249	0.0301558
cg02658319	0.475246	0.000214522	0.0301759
cg06973225	0.475194	0.00021492	0.0301759
[truncated: 9,723 more rows]
