# Supplementary material for: DNA methylation signatures of Prostate Cancer in peripheral T-cells
Source: BMC Cancer. 2020 Jun 23;20:588. doi: 10.1186/s12885-020-07078-8 (PMC7310561; doi:10.1186/s12885-020-07078-8)
Supplement: Supplementary file 7 — Additional file 7. [file 12885_2020_7078_MOESM7_ESM.xlsx]

## Sheet: Sheet1
CG	Chr	Start	End	CG	Control	PRAD-6	PRAD-7	PRAD-8	PRAD-9	Delta
cg00970057	chr1	42272694	42272695	cg00970057	0.522777	0.570127	0.545659	0.64928	0.726513	0.203736
cg00467547	chrX	123480594	123480595	cg00467547	0.511952	0.547474	0.595954	0.609023	0.708274	0.196322
cg07786657	chr1	167487633	167487634	cg07786657	0.492559	0.537512	0.503563	0.625817	0.685384	0.192825
cg07076751	chr6	30647539	30647540	cg07076751	0.591085	0.636338	0.641327	0.703535	0.778971	0.187886
cg16652347	chr7	132170652	132170653	cg16652347	0.474851	0.505502	0.534605	0.597861	0.660837	0.185986
cg08859278	chr2	98329691	98329692	cg08859278	0.512917	0.55202	0.551706	0.62578	0.690884	0.177967
cg17444479	chr10	134429869	134429870	cg17444479	0.644268	0.685387	0.695869	0.759684	0.822115	0.177847
cg05809437	chr8	1450031	1450032	cg05809437	0.615769	0.657464	0.646189	0.679026	0.791541	0.175772
cg05718255	chr22	35790141	35790142	cg05718255	0.655344	0.699755	0.656198	0.772344	0.830296	0.174952
cg18720622	chr5	1229256	1229257	cg18720622	0.560873	0.579412	0.628872	0.683348	0.735541	0.174667
cg18297960	chr7	1142765	1142766	cg18297960	0.725884	0.783001	0.757533	0.844182	0.89781	0.171926
cg15046489	chr17	48857353	48857354	cg15046489	0.629051	0.666141	0.678138	0.72242	0.799028	0.169977
cg26338428	chr4	148767763	148767764	cg26338428	0.638745	0.681084	0.698811	0.74504	0.806546	0.167801
cg09473725	chr1	167485873	167485874	cg09473725	0.486458	0.516807	0.549241	0.583179	0.65372	0.167262
cg14245199	chr14	100540291	100540292	cg14245199	0.590195	0.626212	0.638809	0.711117	0.756235	0.16604
cg07371413	chr6	128977386	128977387	cg07371413	0.599827	0.633841	0.61418	0.710988	0.761935	0.162107
cg06022561	chr2	242702553	242702554	cg06022561	0.578425	0.63191	0.623402	0.700372	0.739773	0.161348
cg23114435	chr1	167442612	167442613	cg23114435	0.451535	0.486354	0.491895	0.536812	0.612383	0.160849
cg10959672	chr1	35972127	35972128	cg10959672	0.583297	0.621379	0.642369	0.681799	0.744074	0.160777
cg14188111	chr1	153608034	153608035	cg14188111	0.665168	0.7123	0.673338	0.784857	0.824826	0.159658
cg27111890	chr21	43823749	43823750	cg27111890	0.551727	0.584881	0.674778	0.651553	0.711008	0.159282
cg14614581	chr10	73844130	73844131	cg14614581	0.580203	0.602073	0.624292	0.654911	0.739235	0.159032
cg03062944	chr10	6183455	6183456	cg03062944	0.619592	0.6506	0.686061	0.700288	0.778603	0.159011
cg17709873	chr6	31540456	31540457	cg17709873	0.587284	0.616808	0.623625	0.692668	0.746107	0.158824
cg08796342	chr14	92334029	92334030	cg08796342	0.437882	0.479603	0.513373	0.531981	0.596374	0.158493
cg16313807	chr18	77723226	77723227	cg16313807	0.579921	0.642427	0.688273	0.692193	0.737887	0.157966
cg08659421	chr16	3117862	3117863	cg08659421	0.594132	0.623954	0.626342	0.695662	0.751319	0.157187
cg09354050	chr21	43824262	43824263	cg09354050	0.49477	0.535815	0.562729	0.581016	0.650238	0.155469
cg10828561	chr8	49566696	49566697	cg10828561	0.735676	0.77999	0.739033	0.852771	0.891047	0.15537
cg22664614	chr7	129991187	129991188	cg22664614	0.721201	0.754547	0.764171	0.843537	0.875154	0.153953
cg09088496	chr13	24825973	24825974	cg09088496	0.568005	0.59775	0.635964	0.649748	0.720985	0.152981
cg22217449	chr21	47845788	47845789	cg22217449	0.65958	0.708474	0.703901	0.765045	0.811973	0.152393
cg05761882	chr1	223901187	223901188	cg05761882	0.770187	0.810857	0.840463	0.879383	0.922392	0.152206
cg16272981	chr5	1489889	1489890	cg16272981	0.693255	0.749549	0.769955	0.803588	0.84503	0.151775
cg11893955	chr8	28918821	28918822	cg11893955	0.565584	0.589512	0.594187	0.651239	0.717046	0.151462
cg03431524	chr7	100142441	100142442	cg03431524	0.50276	0.530075	0.559735	0.58787	0.653839	0.15108
cg07237926	chr11	117857630	117857631	cg07237926	0.449593	0.482129	0.491398	0.545522	0.600032	0.15044
cg18352710	chr10	72363216	72363217	cg18352710	0.748482	0.77228	0.757966	0.882399	0.898215	0.149733
cg26193268	chr6	30290443	30290444	cg26193268	0.639396	0.661998	0.695401	0.73037	0.788926	0.14953
cg00239353	chr16	3115133	3115134	cg00239353	0.678978	0.709455	0.722004	0.784956	0.828343	0.149365
cg03578193	chr2	63671845	63671846	cg03578193	0.714929	0.769414	0.817929	0.800839	0.864241	0.149312
cg10505658	chr17	80084571	80084572	cg10505658	0.513361	0.534031	0.560768	0.577557	0.662619	0.149258
cg02402436	chr6	31540051	31540052	cg02402436	0.457891	0.493947	0.465577	0.569654	0.606764	0.148873
cg20547015	chr12	111165713	111165714	cg20547015	0.677746	0.737051	0.771218	0.772843	0.826306	0.148561
cg24221738	chr4	166125552	166125553	cg24221738	0.616699	0.646931	0.684647	0.69659	0.764941	0.148242
cg04042333	chr17	1104665	1104666	cg04042333	0.58639	0.623403	0.619014	0.669666	0.733758	0.147368
cg20750319	chr7	625089	625090	cg20750319	0.602122	0.640243	0.690261	0.693525	0.749331	0.147209
cg17078393	chr1	32717002	32717003	cg17078393	0.642756	0.67863	0.677965	0.730473	0.789883	0.147126
cg27582527	chr1	15734285	15734286	cg27582527	0.695512	0.753574	0.751314	0.781574	0.842601	0.147089
cg27027055	chr16	79306292	79306293	cg27027055	0.559964	0.594903	0.628382	0.652452	0.7063	0.146336
cg26525313	chr6	139466669	139466670	cg26525313	0.641067	0.687206	0.70888	0.746993	0.787397	0.146329
cg22125902	chr1	26002535	26002536	cg22125902	0.415125	0.449257	0.489701	0.471849	0.561312	0.146187
cg06127316	chr11	9599460	9599461	cg06127316	0.688439	0.737434	0.743729	0.790411	0.834227	0.145788
cg11001470	chrX	24170765	24170766	cg11001470	0.585274	0.631639	0.605051	0.726076	0.730857	0.145583
cg08776660	chr16	1670473	1670474	cg08776660	0.623915	0.66354	0.670436	0.723903	0.769349	0.145434
cg10977115	chr11	122709471	122709472	cg10977115	0.655747	0.693092	0.732313	0.705861	0.800839	0.145091
cg04270489	chr11	85827505	85827506	cg04270489	0.563809	0.601016	0.646479	0.635583	0.708775	0.144966
cg11531557	chr8	28919234	28919235	cg11531557	0.706961	0.730385	0.734575	0.816465	0.851883	0.144922
cg13152690	chr14	91695017	91695018	cg13152690	0.478728	0.500482	0.557978	0.559471	0.623561	0.144833
cg03961551	chr1	25251730	25251731	cg03961551	0.443867	0.474375	0.505459	0.525029	0.588522	0.144655
cg11210357	chr8	144543951	144543952	cg11210357	0.577244	0.601242	0.654444	0.66964	0.721476	0.144233
cg00029521	chr6	39272634	39272635	cg00029521	0.698524	0.732254	0.705785	0.797078	0.842709	0.144185
cg11904429	chr19	6592554	6592555	cg11904429	0.665706	0.702905	0.790081	0.719766	0.809883	0.144177
cg02374486	chr10	72362809	72362810	cg02374486	0.492008	0.51751	0.546066	0.567268	0.635667	0.143659
cg16379091	chr11	315751	315752	cg16379091	0.687805	0.724002	0.726581	0.802085	0.831275	0.143469
cg03910874	chr6	209712	209713	cg03910874	0.525131	0.555768	0.582788	0.601546	0.668488	0.143357
cg17311865	chr14	22975521	22975522	cg17311865	0.64126	0.666306	0.691887	0.73287	0.784352	0.143091
cg20611272	chr8	103548145	103548146	cg20611272	0.513434	0.550005	0.598019	0.579926	0.656192	0.142758
cg11756387	chr1	32401244	32401245	cg11756387	0.668895	0.69465	0.766495	0.744772	0.811641	0.142746
cg19453686	chr14	92334271	92334272	cg19453686	0.590757	0.625344	0.646361	0.66992	0.733485	0.142727
cg23731089	chr8	141599208	141599209	cg23731089	0.658422	0.685174	0.687038	0.76126	0.80096	0.142538
cg17680611	chr19	16191217	16191218	cg17680611	0.656234	0.710457	0.74175	0.738853	0.798613	0.142378
cg11798182	chr14	98444513	98444514	cg11798182	0.456974	0.493668	0.509146	0.522012	0.599315	0.142341
cg16779811	chr8	615409	615410	cg16779811	0.704963	0.743536	0.705426	0.819083	0.847107	0.142143
cg17254386	chr5	70897396	70897397	cg17254386	0.676077	0.713717	0.745596	0.756476	0.818214	0.142137
cg05352838	chr6	33384391	33384392	cg05352838	0.673191	0.708904	0.72373	0.769284	0.814887	0.141696
cg05224770	chr12	68553819	68553820	cg05224770	0.669766	0.720805	0.725412	0.759281	0.811386	0.141619
cg04131890	chr5	969939	969940	cg04131890	0.601689	0.627599	0.649112	0.67623	0.743259	0.14157
cg01647693	chr8	143513441	143513442	cg01647693	0.636527	0.671009	0.622329	0.745058	0.777729	0.141202
cg08978665	chr16	3115707	3115708	cg08978665	0.567428	0.596237	0.661995	0.640049	0.708276	0.140849
cg27497928	chr7	143049069	143049070	cg27497928	0.539994	0.567575	0.599141	0.615058	0.680712	0.140718
cg20284891	chr1	9182171	9182172	cg20284891	0.689807	0.720488	0.742729	0.76385	0.83038	0.140573
cg14339466	chr13	27927490	27927491	cg14339466	0.58617	0.613407	0.661531	0.663023	0.726727	0.140557
cg23001918	chr6	447226	447227	cg23001918	0.592225	0.60782	0.639868	0.674867	0.732647	0.140421
cg17250262	chr2	30457110	30457111	cg17250262	0.400111	0.428539	0.462598	0.469592	0.540361	0.14025
cg07994696	chr16	11680075	11680076	cg07994696	0.488619	0.513354	0.514669	0.594755	0.628852	0.140233
cg18045172	chr6	32801648	32801649	cg18045172	0.492424	0.526809	0.531181	0.621363	0.632633	0.140209
cg26934362	chr5	1519265	1519266	cg26934362	0.628202	0.686894	0.700596	0.726652	0.76828	0.140078
cg24201941	chr10	99697034	99697035	cg24201941	0.636248	0.671009	0.653725	0.732334	0.776036	0.139788
cg04813787	chr6	167814397	167814398	cg04813787	0.600615	0.640529	0.658086	0.687959	0.740314	0.139698
cg05631194	chr6	31146417	31146418	cg05631194	0.622799	0.659648	0.732444	0.68348	0.762483	0.139685
cg15345437	chr11	62620843	62620844	cg15345437	0.637202	0.687168	0.724512	0.697392	0.776014	0.138812
cg06401414	chr8	141599436	141599437	cg06401414	0.561468	0.606029	0.631806	0.658052	0.700162	0.138694
cg19368911	chr1	245541456	245541457	cg19368911	0.489711	0.531343	0.593308	0.547829	0.628379	0.138668
cg23463608	chr19	2607757	2607758	cg23463608	0.371599	0.398334	0.411154	0.453997	0.510253	0.138655
cg00479463	chr19	33726786	33726787	cg00479463	0.515309	0.549934	0.561492	0.584495	0.653859	0.13855
cg01142735	chr8	103932076	103932077	cg01142735	0.589954	0.634305	0.621594	0.67392	0.728318	0.138364
cg01823925	chr5	156967901	156967902	cg01823925	0.52334	0.545771	0.616906	0.565093	0.661063	0.137724
cg06617636	chr14	69256690	69256691	cg06617636	0.605974	0.636292	0.651463	0.704744	0.743697	0.137723
cg20959189	chr3	141122632	141122633	cg20959189	0.665201	0.726558	0.740012	0.749456	0.802685	0.137484
cg01209199	chr6	43274833	43274834	cg01209199	0.664209	0.717191	0.684068	0.754823	0.801685	0.137477
cg04677410	chr11	95846117	95846118	cg04677410	0.688263	0.729149	0.76833	0.771901	0.825666	0.137403
cg27280688	chr21	43823809	43823810	cg27280688	0.507393	0.540643	0.607803	0.573355	0.644649	0.137255
cg06217769	chr17	2126306	2126307	cg06217769	0.625261	0.675637	0.691755	0.695418	0.762331	0.13707
cg12802876	chr8	72751354	72751355	cg12802876	0.63037	0.664028	0.72608	0.713419	0.767039	0.136668
cg09473613	chr1	24152604	24152605	cg09473613	0.697179	0.764193	0.709194	0.792701	0.833547	0.136368
cg08003789	chr3	14630422	14630423	cg08003789	0.594721	0.627123	0.599802	0.675577	0.731061	0.13634
cg01751584	chr9	100159780	100159781	cg01751584	0.606204	0.650599	0.683753	0.688257	0.742262	0.136058
cg07920414	chr1	41094365	41094366	cg07920414	0.726727	0.755177	0.7832	0.827702	0.862724	0.135997
cg08861115	chr2	113735377	113735378	cg08861115	0.755129	0.798209	0.769704	0.863335	0.890341	0.135212
cg15020894	chr6	160779885	160779886	cg15020894	0.484009	0.527125	0.466351	0.612914	0.619196	0.135187
cg00639010	chr7	553693	553694	cg00639010	0.63284	0.667128	0.676094	0.723648	0.768025	0.135185
cg08798862	chr16	88832532	88832533	cg08798862	0.660744	0.712314	0.742933	0.726674	0.795478	0.134734
cg05933789	chr2	97190408	97190409	cg05933789	0.691652	0.713159	0.77227	0.763281	0.826333	0.134681
cg07929642	chr16	89390685	89390686	cg07929642	0.6346	0.658522	0.730019	0.708523	0.769197	0.134597
cg19984355	chr5	1794232	1794233	cg19984355	0.754895	0.797279	0.812662	0.870157	0.889452	0.134557
cg13845692	chr9	94259238	94259239	cg13845692	0.718066	0.759082	0.757768	0.784986	0.852402	0.134335
cg16519923	chr16	30485810	30485811	cg16519923	0.60823	0.644855	0.712449	0.668051	0.742178	0.133948
cg26876834	chr16	2013573	2013574	cg26876834	0.601093	0.63773	0.741128	0.679337	0.734365	0.133272
cg24024833	chr11	1892608	1892609	cg24024833	0.463369	0.48984	0.479257	0.543989	0.59663	0.133261
cg23384708	chr6	31544934	31544935	cg23384708	0.506016	0.529521	0.545368	0.595394	0.639067	0.133051
cg21805118	chr12	122712153	122712154	cg21805118	0.521854	0.560474	0.589127	0.621039	0.654559	0.132705
cg04573706	chr1	22216432	22216433	cg04573706	0.72173	0.74973	0.762024	0.798861	0.854263	0.132532
cg06665622	chr6	46293571	46293572	cg06665622	0.609667	0.643386	0.665781	0.691315	0.742024	0.132358
cg18461635	chr3	46990143	46990144	cg18461635	0.667615	0.712523	0.751283	0.733753	0.799643	0.132028
cg18436788	chr1	3704244	3704245	cg18436788	0.709836	0.745414	0.765324	0.797622	0.841681	0.131845
cg13520893	chr9	136006118	136006119	cg13520893	0.710535	0.752596	0.757648	0.775539	0.842254	0.131719
cg13971504	chr5	74344416	74344417	cg13971504	0.769996	0.82296	0.83029	0.845267	0.901651	0.131654
cg23728060	chr2	158113471	158113472	cg23728060	0.624236	0.651999	0.647853	0.742884	0.75569	0.131454
cg26898567	chr17	10630621	10630622	cg26898567	0.702865	0.735769	0.791106	0.772307	0.834184	0.131318
cg23917513	chr1	165181544	165181545	cg23917513	0.564935	0.601412	0.635115	0.668991	0.69604	0.131105
cg00911962	chrX	118780518	118780519	cg00911962	0.783486	0.829729	0.774403	0.89953	0.914487	0.131001
cg01323993	chr19	10218292	10218293	cg01323993	0.604436	0.649843	0.692442	0.697056	0.735285	0.130849
cg18520696	chr17	4631822	4631823	cg18520696	0.714973	0.746952	0.835127	0.782342	0.845762	0.130789
cg20991819	chr1	218617769	218617770	cg20991819	0.566516	0.606875	0.623693	0.657839	0.697068	0.130552
cg21113592	chr14	31858067	31858068	cg21113592	0.745565	0.780529	0.817316	0.811354	0.876097	0.130532
cg04749873	chr8	71039880	71039881	cg04749873	0.77544	0.805823	0.845266	0.839959	0.905934	0.130494
cg27193735	chr7	90562815	90562816	cg27193735	0.707218	0.746268	0.78331	0.751297	0.837603	0.130385
cg26660631	chr1	47015494	47015495	cg26660631	0.57692	0.606989	0.611432	0.686503	0.707283	0.130363
cg12433559	chr10	72362730	72362731	cg12433559	0.509703	0.536197	0.575627	0.586644	0.639687	0.129984
cg08623979	chr1	36936639	36936640	cg08623979	0.653589	0.702134	0.711236	0.731889	0.783239	0.12965
cg26030122	chrX	71363972	71363973	cg26030122	0.720703	0.743168	0.784738	0.801459	0.850146	0.129443
cg26647600	chr3	39369720	39369721	cg26647600	0.633109	0.662031	0.70583	0.700837	0.762446	0.129337
cg10575089	chr17	56606542	56606543	cg10575089	0.676145	0.712053	0.7054	0.763536	0.805249	0.129104
cg08321111	chr5	77701852	77701853	cg08321111	0.718756	0.749613	0.796553	0.797029	0.847712	0.128957
cg09800500	chr12	24992256	24992257	cg09800500	0.613051	0.63846	0.695365	0.66977	0.741698	0.128647
cg14465207	chr2	10951250	10951251	cg14465207	0.527997	0.571125	0.589445	0.542215	0.656379	0.128382
cg26328951	chr1	28906514	28906515	cg26328951	0.663261	0.699749	0.75504	0.725489	0.791555	0.128294
cg13491139	chr9	139627019	139627020	cg13491139	0.691302	0.708514	0.737701	0.772401	0.819367	0.128065
cg07236001	chr11	1392360	1392361	cg07236001	0.76895	0.800427	0.776042	0.850606	0.896992	0.128042
cg16147544	chr7	5935002	5935003	cg16147544	0.628216	0.669608	0.710446	0.699606	0.756248	0.128032
cg07799572	chr5	70309843	70309844	cg07799572	0.735074	0.760778	0.791312	0.812702	0.863017	0.127943
cg24452282	chr6	31542740	31542741	cg24452282	0.630071	0.649524	0.697118	0.706503	0.757988	0.127917
cg02668248	chr19	16437789	16437790	cg02668248	0.496229	0.525522	0.499723	0.584538	0.62403	0.127801
cg25038311	chr10	104964751	104964752	cg25038311	0.718415	0.744665	0.791036	0.774813	0.845828	0.127414
cg15666143	chr3	130061073	130061074	cg15666143	0.697295	0.730838	0.771771	0.768917	0.824578	0.127284
cg16061656	chr11	115088907	115088908	cg16061656	0.72116	0.749233	0.789963	0.790125	0.848312	0.127152
cg05723552	chr16	57026029	57026030	cg05723552	0.601077	0.646826	0.699419	0.662088	0.728218	0.127141
cg27374881	chr3	186504006	186504007	cg27374881	0.624653	0.660516	0.688256	0.681287	0.751729	0.127076
cg09645818	chr11	10764592	10764593	cg09645818	0.522284	0.602524	0.668581	0.626308	0.649285	0.127001
cg00501919	chr6	31540750	31540751	cg00501919	0.493344	0.522876	0.536921	0.589061	0.620273	0.126928
cg10022914	chr10	102494320	102494321	cg10022914	0.610936	0.630314	0.639639	0.667932	0.737777	0.126841
cg12172478	chr3	16357591	16357592	cg12172478	0.533575	0.579096	0.588497	0.595712	0.660292	0.126717
cg12221689	chr2	98827983	98827984	cg12221689	0.68284	0.700383	0.698335	0.783883	0.809509	0.126669
cg11942059	chr6	71014153	71014154	cg11942059	0.594561	0.641621	0.630983	0.658276	0.720981	0.12642
cg09032544	chr1	167487295	167487296	cg09032544	0.546098	0.568809	0.575529	0.609282	0.672268	0.126171
cg20042612	chr14	23027728	23027729	cg20042612	0.712228	0.752941	0.77897	0.815977	0.838394	0.126166
cg23882186	chr2	99065421	99065422	cg23882186	0.696738	0.729556	0.744241	0.75976	0.822813	0.126075
cg11610626	chr6	128222053	128222054	cg11610626	0.437025	0.458902	0.509034	0.528247	0.563095	0.12607
cg00783712	chr1	239974513	239974514	cg00783712	0.732627	0.777094	0.788497	0.793246	0.858516	0.12589
cg13519191	chr14	101229006	101229007	cg13519191	0.712278	0.750068	0.771176	0.772441	0.838162	0.125884
cg01012572	chr5	16785051	16785052	cg01012572	0.567536	0.603361	0.646753	0.650588	0.693209	0.125673
cg18682028	chr3	46035439	46035440	cg18682028	0.68253	0.710274	0.741234	0.753622	0.808184	0.125654
cg23095383	chr1	198649189	198649190	cg23095383	0.75349	0.797803	0.825969	0.822196	0.87906	0.12557
cg27606397	chr2	173244251	173244252	cg27606397	0.74454	0.777278	0.774997	0.819584	0.870098	0.125557
cg21722170	chr6	31977443	31977444	cg21722170	0.715359	0.747923	0.710479	0.792356	0.840898	0.125539
cg23929194	chr7	44662296	44662297	cg23929194	0.731731	0.769021	0.791759	0.796203	0.857174	0.125443
cg21328643	chr3	37258149	37258150	cg21328643	0.658815	0.707958	0.728298	0.721715	0.78417	0.125355
cg14480046	chr12	122444580	122444581	cg14480046	0.622211	0.649832	0.664463	0.703518	0.747503	0.125292
cg13375187	chr15	39886363	39886364	cg13375187	0.727768	0.760125	0.794352	0.781536	0.852989	0.125221
cg16928335	chrX	123479823	123479824	cg16928335	0.64489	0.676602	0.74296	0.71051	0.769808	0.124917
cg11712187	chr1	10368286	10368287	cg11712187	0.694908	0.731684	0.73667	0.794191	0.819798	0.12489
cg14491284	chr4	74846046	74846047	cg14491284	0.696506	0.727476	0.775872	0.73975	0.821253	0.124747
cg15693299	chr12	7916371	7916372	cg15693299	0.646454	0.677459	0.734824	0.682638	0.771123	0.124669
cg21163717	chr8	21769903	21769904	cg21163717	0.561739	0.584614	0.56425	0.641599	0.686305	0.124566
cg06235438	chr16	30485966	30485967	cg06235438	0.668435	0.711418	0.766329	0.718027	0.792957	0.124522
cg04329351	chr10	81955971	81955972	cg04329351	0.641721	0.670338	0.736724	0.718659	0.765981	0.124261
cg23318703	chr7	76895988	76895989	cg23318703	0.707901	0.731778	0.796866	0.753986	0.831964	0.124063
cg26348243	chr6	31540461	31540462	cg26348243	0.509054	0.526871	0.566727	0.573976	0.633016	0.123962
cg25099516	chr1	48288813	48288814	cg25099516	0.671371	0.708944	0.695569	0.75397	0.795295	0.123925
cg16391678	chr16	30485597	30485598	cg16391678	0.649125	0.676767	0.668744	0.737885	0.773029	0.123905
cg16920502	chr8	133141439	133141440	cg16920502	0.702971	0.722392	0.76179	0.783634	0.826819	0.123848
cg10937802	chr4	26177098	26177099	cg10937802	0.611863	0.644259	0.705561	0.674044	0.735563	0.1237
cg06538345	chr19	49993186	49993187	cg06538345	0.620312	0.647452	0.679122	0.697583	0.744003	0.123691
cg14005918	chrX	103366105	103366106	cg14005918	0.782024	0.809082	0.802686	0.890711	0.905703	0.123679
cg24137448	chr17	46189113	46189114	cg24137448	0.685244	0.722796	0.768727	0.747435	0.808868	0.123624
cg19837174	chr10	6389707	6389708	cg19837174	0.453447	0.486665	0.513349	0.538363	0.576969	0.123522
cg06059483	chr10	46171106	46171107	cg06059483	0.784943	0.815395	0.832053	0.844122	0.908335	0.123392
cg18399451	chr6	16421273	16421274	cg18399451	0.572496	0.601886	0.677994	0.641459	0.695816	0.12332
cg02854972	chr4	8327406	8327407	cg02854972	0.666999	0.70288	0.70769	0.743438	0.790272	0.123273
cg10080966	chr10	112260867	112260868	cg10080966	0.764597	0.794132	0.771415	0.866712	0.887789	0.123192
cg26992245	chr8	29848579	29848580	cg26992245	0.721747	0.750728	0.810914	0.797672	0.84462	0.122873
cg12609063	chr1	116549227	116549228	cg12609063	0.375034	0.404017	0.437294	0.466257	0.497903	0.122869
cg00471190	chr16	3115809	3115810	cg00471190	0.550466	0.571203	0.603898	0.61974	0.673309	0.122843
cg08681473	chr17	48266593	48266594	cg08681473	0.77114	0.80992	0.796721	0.869348	0.89383	0.122689
cg20924825	chr2	202837296	202837297	cg20924825	0.747227	0.786841	0.76175	0.851588	0.869865	0.122638
cg26736341	chr6	31545342	31545343	cg26736341	0.600876	0.636132	0.688178	0.66062	0.723457	0.122581
cg19066520	chr3	191046547	191046548	cg19066520	0.691997	0.735786	0.71975	0.758204	0.81457	0.122572
cg01464186	chr10	52191661	52191662	cg01464186	0.742556	0.782003	0.818431	0.797735	0.864936	0.12238
cg05385188	chr17	80215375	80215376	cg05385188	0.708623	0.734509	0.711397	0.794141	0.830981	0.122358
cg15989608	chr6	31545321	31545322	cg15989608	0.608521	0.639387	0.694878	0.666672	0.730652	0.122131
cg05363382	chr17	45767653	45767654	cg05363382	0.640927	0.667534	0.73615	0.694572	0.763034	0.122107
cg27386431	chr1	200990482	200990483	cg27386431	0.548747	0.575281	0.566819	0.628187	0.67083	0.122084
cg26689186	chr7	33301429	33301430	cg26689186	0.74749	0.802318	0.839328	0.818077	0.869543	0.122053
cg03507326	chr16	2801952	2801953	cg03507326	0.650051	0.680012	0.705626	0.754365	0.772091	0.12204
cg00805874	chr6	31867847	31867848	cg00805874	0.685427	0.73486	0.711124	0.761204	0.807197	0.12177
cg12690978	chr12	8801526	8801527	cg12690978	0.536801	0.560654	0.643211	0.574545	0.658558	0.121757
cg00789792	chr2	179245704	179245705	cg00789792	0.736329	0.757769	0.807373	0.799127	0.857998	0.121669
cg03174043	chr2	20548412	20548413	cg03174043	0.700016	0.732727	0.769056	0.768246	0.82165	0.121634
cg08063160	chr2	238578376	238578377	cg08063160	0.590833	0.635761	0.661214	0.650704	0.71233	0.121497
cg04833533	chr3	38080323	38080324	cg04833533	0.573256	0.603543	0.647878	0.646615	0.694746	0.12149
cg07033395	chr1	28906538	28906539	cg07033395	0.724101	0.754805	0.773701	0.811354	0.845554	0.121454
cg23265210	chr11	94536536	94536537	cg23265210	0.73722	0.771528	0.802375	0.822913	0.858485	0.121266
cg26912105	chr16	84553585	84553586	cg26912105	0.630566	0.66676	0.687383	0.695973	0.751802	0.121236
cg08494738	chr16	4369512	4369513	cg08494738	0.564986	0.602485	0.641107	0.637302	0.686138	0.121152
cg20495370	chr14	23266481	23266482	cg20495370	0.572617	0.609134	0.665223	0.622164	0.693734	0.121117
cg16062483	chr14	98444417	98444418	cg16062483	0.509862	0.53294	0.544663	0.569804	0.630671	0.12081
cg07167933	chr2	85890281	85890282	cg07167933	0.72892	0.746877	0.738156	0.800825	0.8497	0.120779
cg20380768	chr7	130125511	130125512	cg20380768	0.718677	0.759769	0.775324	0.81414	0.839414	0.120737
cg01659038	chr2	23371714	23371715	cg01659038	0.68011	0.716887	0.736815	0.76704	0.800759	0.120648
cg13156207	chr2	28873060	28873061	cg13156207	0.693842	0.73902	0.807404	0.75362	0.814481	0.120639
cg14103123	chr9	136004821	136004822	cg14103123	0.738723	0.797351	0.763672	0.79864	0.859303	0.12058
cg04657000	chr6	112115430	112115431	cg04657000	0.735577	0.775774	0.811876	0.809353	0.855988	0.120411
cg24860169	chr1	46924753	46924754	cg24860169	0.673582	0.71446	0.674022	0.784095	0.79398	0.120398
cg11733958	chr17	17023057	17023058	cg11733958	0.585395	0.623656	0.628262	0.672275	0.705738	0.120343
cg13174306	chr1	115822971	115822972	cg13174306	0.746927	0.781725	0.818099	0.805113	0.867248	0.120321
cg00415971	chr10	86004761	86004762	cg00415971	0.5183	0.547534	0.542716	0.608731	0.63857	0.12027
cg12811871	chr4	2322078	2322079	cg12811871	0.727108	0.775819	0.767305	0.800451	0.847313	0.120205
cg14506192	chr12	122711988	122711989	cg14506192	0.631941	0.661941	0.728768	0.676599	0.752132	0.12019
cg19639427	chr1	160342957	160342958	cg19639427	0.752825	0.781913	0.763246	0.858093	0.872988	0.120163
cg15933120	chr14	102102737	102102738	cg15933120	0.672514	0.70125	0.739444	0.755929	0.792676	0.120162
cg09315878	chr1	1152580	1152581	cg09315878	0.678567	0.696728	0.729768	0.745949	0.798631	0.120064
cg15128876	chr1	161146073	161146074	cg15128876	0.622731	0.65901	0.647627	0.695355	0.742783	0.120053
cg11345703	chr11	61338462	61338463	cg11345703	0.69518	0.721733	0.707328	0.790302	0.815231	0.12005
cg20207784	chrX	71494120	71494121	cg20207784	0.639304	0.682657	0.672669	0.712154	0.759328	0.120024
cg08471738	chr2	64373042	64373043	cg08471738	0.566505	0.596286	0.626123	0.644371	0.686528	0.120023
cg24231380	chr2	242813914	242813915	cg24231380	0.681884	0.730273	0.724911	0.759172	0.801879	0.119995
cg01758314	chr17	6797034	6797035	cg01758314	0.571922	0.632421	0.614741	0.639854	0.691862	0.11994
cg08521995	chr8	41628237	41628238	cg08521995	0.555562	0.585208	0.618772	0.613969	0.675491	0.119929
cg07217653	chr15	101591436	101591437	cg07217653	0.753781	0.790586	0.810317	0.827251	0.873556	0.119775
cg19602479	chr1	157670869	157670870	cg19602479	0.72809	0.796331	0.776316	0.816759	0.847833	0.119743
cg01220513	chrX	19902129	19902130	cg01220513	0.688554	0.727103	0.734366	0.805469	0.80829	0.119736
cg21049302	chr17	53702388	53702389	cg21049302	0.699697	0.743097	0.786783	0.755549	0.819415	0.119717
cg13286582	chr2	37883934	37883935	cg13286582	0.57601	0.608877	0.569056	0.634041	0.69564	0.11963
cg17694130	chr4	14858290	14858291	cg17694130	0.589548	0.628739	0.638941	0.664355	0.709127	0.119579
cg10075819	chr2	109229337	109229338	cg10075819	0.52638	0.54999	0.611069	0.585304	0.645892	0.119512
cg20931134	chr14	69045498	69045499	cg20931134	0.753499	0.792945	0.745436	0.858928	0.873	0.119501
cg12641739	chr1	235062535	235062536	cg12641739	0.63589	0.662831	0.717706	0.696842	0.755149	0.119259
cg20477259	chr6	31544960	31544961	cg20477259	0.469545	0.49391	0.53676	0.521078	0.588758	0.119212
cg14108380	chr9	139299357	139299358	cg14108380	0.673072	0.715155	0.765331	0.738933	0.791995	0.118922
cg17848003	chr1	3704513	3704514	cg17848003	0.694431	0.721204	0.741986	0.749972	0.813198	0.118767
cg23058719	chr4	1779625	1779626	cg23058719	0.715793	0.746863	0.725337	0.810166	0.834554	0.118761
cg10811945	chr1	156784913	156784914	cg10811945	0.696599	0.732863	0.732737	0.767663	0.815333	0.118734
cg13714407	chr9	134604212	134604213	cg13714407	0.697667	0.73103	0.772289	0.757475	0.816369	0.118701
cg11786338	chr18	56809717	56809718	cg11786338	0.726779	0.768643	0.816869	0.785877	0.845449	0.11867
cg24336808	chr12	68474606	68474607	cg24336808	0.64282	0.691847	0.712978	0.735377	0.761435	0.118615
cg09826895	chr1	111744309	111744310	cg09826895	0.480856	0.513432	0.565877	0.554121	0.599467	0.118611
cg00362818	chr13	77565320	77565321	cg00362818	0.731525	0.774551	0.787661	0.785839	0.850102	0.118576
cg15880501	chr13	99868015	99868016	cg15880501	0.482865	0.515322	0.565194	0.537168	0.601397	0.118532
cg25023165	chr1	229275061	229275062	cg25023165	0.696284	0.714916	0.74717	0.765879	0.814765	0.118481
cg03000848	chr16	396164	396165	cg03000848	0.691079	0.727255	0.742563	0.756072	0.809525	0.118447
cg05620710	chr5	140010064	140010065	cg05620710	0.690892	0.723875	0.791568	0.752165	0.809241	0.118349
cg23867673	chr10	73404170	73404171	cg23867673	0.606083	0.648201	0.692153	0.639386	0.72441	0.118328
cg08099115	chr3	55649447	55649448	cg08099115	0.637219	0.664463	0.650386	0.720244	0.755543	0.118324
cg14372472	chr2	149571451	149571452	cg14372472	0.744151	0.770766	0.810248	0.801641	0.862473	0.118323
cg20830994	chr17	62401400	62401401	cg20830994	0.520665	0.553169	0.568051	0.562898	0.638973	0.118309
cg03065503	chr4	4442273	4442274	cg03065503	0.654216	0.693329	0.739969	0.720247	0.772483	0.118267
cg02009395	chr16	20702744	20702745	cg02009395	0.606816	0.643475	0.664256	0.683548	0.725055	0.118239
cg10978719	chr15	56992113	56992114	cg10978719	0.765829	0.793335	0.815413	0.86759	0.88404	0.118211
cg13556934	chr1	179553141	179553142	cg13556934	0.667961	0.692837	0.727662	0.706931	0.786069	0.118108
cg14193653	chr9	94178868	94178869	cg14193653	0.783941	0.814459	0.825238	0.880815	0.901996	0.118055
cg02650767	chr1	247615210	247615211	cg02650767	0.674513	0.709727	0.715345	0.744053	0.792546	0.118034
cg09740450	chr12	125223650	125223651	cg09740450	0.518776	0.5483	0.658222	0.566207	0.636662	0.117885
cg00887966	chr7	100616181	100616182	cg00887966	0.549048	0.572399	0.556439	0.635505	0.666915	0.117867
cg17859772	chr6	42690215	42690216	cg17859772	0.720952	0.75129	0.745649	0.796666	0.838786	0.117833
cg01852186	chr12	81192282	81192283	cg01852186	0.67668	0.71677	0.695246	0.750727	0.794506	0.117827
cg26789698	chr16	11480327	11480328	cg26789698	0.756528	0.791174	0.74658	0.854199	0.874334	0.117807
cg21805179	chr12	123707825	123707826	cg21805179	0.296748	0.333432	0.335813	0.372656	0.41452	0.117772
cg13818075	chr13	48391043	48391044	cg13818075	0.721306	0.764966	0.75165	0.80334	0.839066	0.11776
cg02795981	chr10	81045119	81045120	cg02795981	0.664371	0.691269	0.730782	0.773489	0.782101	0.11773
cg25332499	chr11	64756382	64756383	cg25332499	0.675973	0.708816	0.736573	0.736579	0.793499	0.117526
cg14732540	chr1	92414722	92414723	cg14732540	0.433182	0.467256	0.521323	0.478898	0.550656	0.117474
cg16928313	chr2	120578956	120578957	cg16928313	0.75919	0.795687	0.811067	0.807772	0.87666	0.11747
cg21726551	chr12	131590460	131590461	cg21726551	0.531757	0.56571	0.560812	0.612265	0.649164	0.117407
cg04258926	chr6	32057341	32057342	cg04258926	0.708331	0.74928	0.712208	0.771491	0.825619	0.117288
cg23817637	chr10	129691429	129691430	cg23817637	0.809301	0.849785	0.796326	0.904853	0.926483	0.117182
cg09725286	chr8	134419335	134419336	cg09725286	0.717772	0.746924	0.750585	0.783667	0.834908	0.117136
cg17534916	chr2	202949183	202949184	cg17534916	0.691045	0.746736	0.746396	0.791719	0.808123	0.117077
cg20741105	chr7	43686889	43686890	cg20741105	0.704822	0.747249	0.734756	0.790702	0.821887	0.117065
cg05977776	chr2	3741732	3741733	cg05977776	0.594087	0.630804	0.609662	0.701486	0.711002	0.116915
cg11155432	chr5	27038802	27038803	cg11155432	0.691874	0.740345	0.721518	0.77976	0.808706	0.116831
cg01659586	chr3	13114343	13114344	cg01659586	0.681313	0.722378	0.738694	0.733381	0.798074	0.116761
cg04913246	chr14	99658630	99658631	cg04913246	0.360448	0.393595	0.420197	0.423167	0.477151	0.116704
cg20448594	chr7	73940352	73940353	cg20448594	0.631649	0.671297	0.664293	0.711145	0.748337	0.116688
cg10131879	chr7	8011594	8011595	cg10131879	0.696386	0.736468	0.681296	0.752284	0.813034	0.116648
cg06501716	chr22	19436948	19436949	cg06501716	0.577868	0.611966	0.6707	0.625782	0.694435	0.116567
cg00640479	chr7	218726	218727	cg00640479	0.739751	0.760213	0.783521	0.824783	0.856314	0.116562
cg01157951	chr6	31540399	31540400	cg01157951	0.417721	0.444895	0.455818	0.484132	0.53426	0.116539
cg09431318	chr11	1652082	1652083	cg09431318	0.628325	0.664561	0.672378	0.708831	0.744815	0.116491
cg20578258	chr10	97732488	97732489	cg20578258	0.733924	0.766235	0.806498	0.796332	0.850382	0.116459
cg21664636	chr3	70432664	70432665	cg21664636	0.709618	0.744447	0.772352	0.791604	0.826074	0.116456
cg00934087	chr2	27614310	27614311	cg00934087	0.60111	0.634443	0.666828	0.668638	0.717546	0.116436
cg04104235	chr2	20104329	20104330	cg04104235	0.71329	0.763232	0.714703	0.813869	0.829505	0.116214
cg23064481	chr6	30134956	30134957	cg23064481	0.643065	0.668825	0.6544	0.737555	0.759248	0.116183
cg21581567	chr7	28502140	28502141	cg21581567	0.663605	0.706337	0.680399	0.752971	0.779768	0.116162
cg07037963	chr6	43265846	43265847	cg07037963	0.595158	0.619499	0.600971	0.687304	0.711317	0.116158
cg00831127	chr1	23038925	23038926	cg00831127	0.649191	0.679646	0.717208	0.73347	0.765306	0.116115
cg04284196	chr14	22975248	22975249	cg04284196	0.751252	0.78279	0.817504	0.815342	0.867363	0.116111
cg20663432	chr12	5696809	5696810	cg20663432	0.633095	0.662698	0.69519	0.683085	0.749184	0.116088
cg05595142	chr1	228004967	228004968	cg05595142	0.637605	0.674119	0.643572	0.736912	0.753683	0.116078
cg18748064	chr13	113423268	113423269	cg18748064	0.753901	0.78829	0.810494	0.809968	0.869962	0.116061
cg16391608	chr1	156146608	156146609	cg16391608	0.757291	0.7928	0.790701	0.832326	0.873325	0.116034
cg24898914	chr6	32810706	32810707	cg24898914	0.6617	0.698217	0.752823	0.718182	0.777669	0.115968
cg05327844	chr11	330872	330873	cg05327844	0.739094	0.782473	0.773135	0.806924	0.855061	0.115967
cg09994756	chr4	8185163	8185164	cg09994756	0.694862	0.731424	0.690669	0.779308	0.810813	0.11595
cg15514918	chr1	236087201	236087202	cg15514918	0.569334	0.608374	0.640435	0.638027	0.685199	0.115865
cg08241694	chr7	50633896	50633897	cg08241694	0.666743	0.69495	0.712318	0.727878	0.782406	0.115663
cg21050416	chr5	159411100	159411101	cg21050416	0.772074	0.802748	0.782034	0.840411	0.887671	0.115597
cg09914304	chr10	72362292	72362293	cg09914304	0.438525	0.460166	0.489508	0.51299	0.554117	0.115592
cg25481253	chr7	141673384	141673385	cg25481253	0.70625	0.726063	0.789596	0.746962	0.821746	0.115496
cg04737150	chr2	161077747	161077748	cg04737150	0.643448	0.662333	0.736351	0.701084	0.758931	0.115483
cg19736334	chr11	16830929	16830930	cg19736334	0.68309	0.711551	0.748459	0.738746	0.798542	0.115452
cg23847069	chr17	2702204	2702205	cg23847069	0.669453	0.703362	0.716663	0.735204	0.784795	0.115342
cg01026233	chr2	206713941	206713942	cg01026233	0.62062	0.653755	0.668405	0.693259	0.735899	0.115279
cg26823290	chr2	317633	317634	cg26823290	0.765255	0.8026	0.83183	0.852258	0.880357	0.115102
cg24150662	chr1	2949673	2949674	cg24150662	0.645931	0.65996	0.712493	0.708428	0.761028	0.115097
cg11796219	chr3	194854342	194854343	cg11796219	0.731437	0.76387	0.839076	0.80668	0.846399	0.114962
cg11798521	chr5	131996143	131996144	cg11798521	0.814367	0.854562	0.79105	0.914432	0.929327	0.11496
cg27368718	chr18	3883519	3883520	cg27368718	0.698843	0.735228	0.741148	0.774673	0.813735	0.114892
cg01223673	chr11	15133828	15133829	cg01223673	0.642848	0.676087	0.668874	0.717533	0.757703	0.114855
cg00040986	chr1	156956639	156956640	cg00040986	0.778437	0.834474	0.82773	0.854923	0.89328	0.114843
cg10937408	chr17	77478569	77478570	cg10937408	0.414886	0.484142	0.448688	0.506577	0.529615	0.114728
cg01970322	chr6	33173489	33173490	cg01970322	0.701688	0.731195	0.746007	0.76929	0.816376	0.114688
cg06429466	chr7	142583296	142583297	cg06429466	0.772974	0.810614	0.7919	0.861456	0.887639	0.114665
cg07817505	chr19	17972324	17972325	cg07817505	0.743795	0.78119	0.760339	0.818692	0.85842	0.114625
cg02275016	chrX	12739263	12739264	cg02275016	0.621693	0.685304	0.779666	0.749331	0.736294	0.1146
cg18023455	chr7	49894664	49894665	cg18023455	0.659547	0.684123	0.698792	0.741734	0.774143	0.114596
cg10877430	chr12	113527336	113527337	cg10877430	0.485441	0.500586	0.497257	0.560357	0.60002	0.114579
cg12937391	chr7	29900403	29900404	cg12937391	0.745303	0.778554	0.803751	0.809261	0.859798	0.114494
cg01503299	chr4	2963264	2963265	cg01503299	0.752633	0.782159	0.79919	0.822614	0.867127	0.114494
cg18736739	chr3	185119685	185119686	cg18736739	0.701809	0.738251	0.763104	0.727579	0.816283	0.114474
cg15899743	chr14	22985112	22985113	cg15899743	0.631885	0.657287	0.681589	0.713167	0.746356	0.114471
cg09327253	chr7	31147318	31147319	cg09327253	0.728306	0.761874	0.736159	0.824088	0.842773	0.114467
cg16099404	chr2	202336282	202336283	cg16099404	0.747034	0.770693	0.795537	0.798542	0.861411	0.114377
cg18806561	chr3	23803797	23803798	cg18806561	0.772703	0.796739	0.83993	0.844334	0.886922	0.114219
cg25273707	chr11	76037066	76037067	cg25273707	0.456342	0.49146	0.544921	0.508089	0.570524	0.114182
cg15969149	chr10	77352287	77352288	cg15969149	0.771957	0.821313	0.77457	0.840373	0.886127	0.11417
cg13790259	chr19	42704706	42704707	cg13790259	0.744054	0.790781	0.794513	0.809613	0.858209	0.114155
cg20997320	chr21	47845610	47845611	cg20997320	0.701093	0.739141	0.758687	0.780401	0.815242	0.114149
cg20684197	chr5	142066938	142066939	cg20684197	0.615403	0.646263	0.683481	0.683302	0.729516	0.114113
cg05595469	chr21	47845863	47845864	cg05595469	0.683659	0.731555	0.769451	0.746698	0.797734	0.114075
cg21966764	chr11	6192512	6192513	cg21966764	0.671272	0.699312	0.750057	0.745174	0.785342	0.114071
cg23891087	chr11	1242334	1242335	cg23891087	0.657753	0.679267	0.695385	0.757512	0.771769	0.114016
cg16190888	chr2	69428235	69428236	cg16190888	0.484967	0.499369	0.540275	0.559727	0.598974	0.114006
cg25772365	chr6	140762224	140762225	cg25772365	0.75728	0.785475	0.772076	0.811229	0.871213	0.113933
cg15331332	chr6	29692111	29692112	cg15331332	0.437508	0.474876	0.478974	0.531722	0.551413	0.113905
cg21862081	chr14	77769687	77769688	cg21862081	0.673205	0.70261	0.747512	0.739451	0.787048	0.113843
cg23305899	chr14	101539489	101539490	cg23305899	0.694773	0.719451	0.732395	0.768325	0.808541	0.113767
cg03517226	chr16	89408322	89408323	cg03517226	0.655962	0.685886	0.694696	0.719236	0.769714	0.113752
cg16278496	chr14	98444476	98444477	cg16278496	0.419582	0.447415	0.465871	0.469438	0.533274	0.113692
cg09721612	chr8	109321336	109321337	cg09721612	0.697884	0.740424	0.762006	0.752388	0.81151	0.113626
cg07992484	chr2	106724161	106724162	cg07992484	0.577783	0.604836	0.608973	0.658127	0.691397	0.113613
cg24360137	chr6	90598826	90598827	cg24360137	0.674108	0.708213	0.779085	0.739562	0.787638	0.113531
cg26270038	chr14	23878796	23878797	cg26270038	0.752528	0.787237	0.756168	0.870018	0.865944	0.113416
cg11804414	chr12	122712137	122712138	cg11804414	0.544601	0.57749	0.623626	0.604687	0.658009	0.113408
cg00987918	chr6	30115829	30115830	cg00987918	0.578204	0.616749	0.649565	0.660101	0.691557	0.113353
cg19464252	chr16	30675233	30675234	cg19464252	0.716518	0.751406	0.787531	0.770543	0.829826	0.113308
cg24032269	chr5	149756966	149756967	cg24032269	0.672316	0.718554	0.725408	0.723835	0.78561	0.113294
cg25066857	chr2	85921438	85921439	cg25066857	0.599734	0.644892	0.659873	0.665874	0.713014	0.113279
cg08123444	chr2	9833101	9833102	cg08123444	0.611241	0.6483	0.670204	0.715125	0.72447	0.113228
cg15498134	chr1	25246854	25246855	cg15498134	0.635881	0.655968	0.720579	0.695857	0.748904	0.113023
cg10435235	chr13	111956623	111956624	cg10435235	0.74718	0.786882	0.790704	0.812525	0.860185	0.113005
cg13299824	chr1	92414737	92414738	cg13299824	0.57845	0.603308	0.670256	0.648869	0.691378	0.112928
cg21618273	chr5	14414947	14414948	cg21618273	0.687061	0.70671	0.770155	0.745941	0.799915	0.112853
cg00458932	chr2	208199465	208199466	cg00458932	0.589249	0.615618	0.676689	0.647677	0.702019	0.11277
cg14662886	chr3	39450018	39450019	cg14662886	0.821887	0.842177	0.866372	0.916151	0.934644	0.112757
cg13927756	chr5	16784951	16784952	cg13927756	0.641345	0.683547	0.678519	0.709495	0.754087	0.112743
cg13779963	chr6	17903072	17903073	cg13779963	0.712684	0.734898	0.746175	0.794116	0.825373	0.11269
cg22900360	chr10	72360372	72360373	cg22900360	0.808559	0.854776	0.791881	0.909207	0.92119	0.112631
cg15454110	chr6	33384380	33384381	cg15454110	0.654474	0.676483	0.717483	0.715031	0.767059	0.112585
cg21826978	chr6	32823588	32823589	cg21826978	0.735288	0.747987	0.795676	0.79974	0.847862	0.112575
cg06912936	chr5	169935197	169935198	cg06912936	0.739202	0.764158	0.799671	0.797839	0.85175	0.112548
cg12047941	chr11	315908	315909	cg12047941	0.628393	0.682748	0.672628	0.7441	0.740899	0.112506
cg19286687	chr2	220282243	220282244	cg19286687	0.695749	0.721651	0.727906	0.770993	0.808166	0.112418
cg02534072	chr2	102662506	102662507	cg02534072	0.762998	0.801571	0.820835	0.829117	0.875305	0.112307
cg08825075	chr16	3934709	3934710	cg08825075	0.656338	0.679499	0.663426	0.704162	0.768632	0.112294
cg07502208	chr2	175457569	175457570	cg07502208	0.713754	0.737928	0.741776	0.805957	0.825958	0.112204
cg06504636	chr7	2089841	2089842	cg06504636	0.747603	0.788046	0.744796	0.850438	0.859753	0.11215
cg20822693	chr2	230934399	230934400	cg20822693	0.690407	0.727459	0.777263	0.741485	0.802513	0.112106
cg07020596	chr10	69146234	69146235	cg07020596	0.65314	0.691049	0.739142	0.708659	0.765235	0.112095
cg12280901	chr6	28501816	28501817	cg12280901	0.589842	0.653497	0.633845	0.662534	0.701861	0.112019
cg04527989	chr5	71614752	71614753	cg04527989	0.78791	0.836787	0.843725	0.858612	0.89987	0.11196
cg25522867	chr11	34236648	34236649	cg25522867	0.585819	0.614964	0.655089	0.647867	0.697634	0.111815
cg01896517	chr7	223896	223897	cg01896517	0.622429	0.663886	0.682553	0.679123	0.734118	0.111689
cg26426334	chr1	68403250	68403251	cg26426334	0.63653	0.686968	0.686073	0.724139	0.748153	0.111622
cg05971934	chr15	88307922	88307923	cg05971934	0.68157	0.706961	0.751841	0.741165	0.793098	0.111528
cg24432768	chr1	158149974	158149975	cg24432768	0.609432	0.644827	0.658795	0.696762	0.720959	0.111527
cg27410595	chr11	119995754	119995755	cg27410595	0.643573	0.683314	0.741688	0.707562	0.755018	0.111445
cg09389824	chr10	31883099	31883100	cg09389824	0.621984	0.6471	0.716139	0.665354	0.733429	0.111445
cg05869491	chr6	209763	209764	cg05869491	0.649358	0.675073	0.752683	0.711728	0.760713	0.111355
cg25918166	chr2	145701813	145701814	cg25918166	0.809908	0.839501	0.840762	0.895607	0.921068	0.11116
cg02482438	chr6	49753577	49753578	cg02482438	0.789007	0.814909	0.823399	0.843513	0.900157	0.111151
cg22549086	chr2	46406516	46406517	cg22549086	0.565535	0.601905	0.635313	0.611854	0.676683	0.111148
cg06834005	chr10	22499738	22499739	cg06834005	0.756957	0.785352	0.812088	0.826425	0.868088	0.111131
cg08491437	chr1	78442533	78442534	cg08491437	0.6769	0.708806	0.757517	0.742653	0.787996	0.111096
cg26213224	chr7	55254659	55254660	cg26213224	0.674642	0.705557	0.703207	0.69918	0.785688	0.111046
cg12582728	chr17	36162433	36162434	cg12582728	0.716532	0.741668	0.767658	0.795408	0.827555	0.111024
cg13449535	chr1	1101348	1101349	cg13449535	0.687488	0.734086	0.687813	0.774769	0.798506	0.111017
cg23622047	chr2	173701464	173701465	cg23622047	0.493854	0.51974	0.578115	0.516413	0.604868	0.111013
cg02556155	chr3	114052269	114052270	cg02556155	0.683972	0.712475	0.767285	0.7782	0.794965	0.110994
cg25716149	chr3	33763505	33763506	cg25716149	0.725474	0.762332	0.802322	0.78993	0.836406	0.110932
cg11851382	chr1	56996910	56996911	cg11851382	0.731123	0.760306	0.794916	0.785147	0.842048	0.110925
cg07185587	chr14	32981885	32981886	cg07185587	0.671225	0.712123	0.726756	0.728604	0.782138	0.110913
cg02919090	chr15	64263738	64263739	cg02919090	0.503534	0.534434	0.575646	0.545362	0.614401	0.110866
cg02660643	chr16	87491587	87491588	cg02660643	0.736414	0.764989	0.80665	0.792594	0.847224	0.11081
cg15824323	chr5	141072814	141072815	cg15824323	0.706628	0.732394	0.763634	0.760061	0.817431	0.110804
cg07155422	chr1	12114402	12114403	cg07155422	0.64198	0.69083	0.703156	0.704186	0.752748	0.110768
cg14049634	chr9	116288739	116288740	cg14049634	0.646646	0.698273	0.679	0.733338	0.757407	0.110761
cg18813778	chr3	19116330	19116331	cg18813778	0.741457	0.785283	0.833415	0.801836	0.852211	0.110754
cg12699756	chr6	33173482	33173483	cg12699756	0.788283	0.816105	0.803368	0.876746	0.898939	0.110656
cg21188610	chr9	132786258	132786259	cg21188610	0.675285	0.7079	0.690427	0.749519	0.785935	0.110651
cg05854601	chr2	40351367	40351368	cg05854601	0.766302	0.791529	0.812907	0.830831	0.876941	0.11064
cg01793320	chr8	20030779	20030780	cg01793320	0.578317	0.616555	0.662021	0.656668	0.688955	0.110638
cg01161042	chr4	2322052	2322053	cg01161042	0.750107	0.790763	0.79979	0.809214	0.860724	0.110617
cg00038446	chr1	172635668	172635669	cg00038446	0.750917	0.780742	0.825082	0.815956	0.861512	0.110596
cg04472685	chr6	31545473	31545474	cg04472685	0.707312	0.739148	0.788563	0.752327	0.817871	0.110559
cg23441018	chr15	34657364	34657365	cg23441018	0.794351	0.832145	0.785274	0.893624	0.904885	0.110534
cg21528710	chr1	203477371	203477372	cg21528710	0.789458	0.813757	0.799007	0.875055	0.899937	0.110479
cg09123760	chr12	122712212	122712213	cg09123760	0.51055	0.541663	0.581188	0.583557	0.621028	0.110478
cg20744943	chr5	126988869	126988870	cg20744943	0.803598	0.849702	0.835359	0.876868	0.914027	0.110429
cg00803692	chr3	46411474	46411475	cg00803692	0.682938	0.712964	0.781184	0.746645	0.793354	0.110416
cg27357229	chr2	167115691	167115692	cg27357229	0.715219	0.756214	0.773988	0.7763	0.825584	0.110366
cg05656688	chr1	25254088	25254089	cg05656688	0.60879	0.631442	0.632804	0.664171	0.719134	0.110344
cg00888758	chr1	152196674	152196675	cg00888758	0.775515	0.802441	0.806077	0.830718	0.88575	0.110234
cg02707799	chr8	41814854	41814855	cg02707799	0.338753	0.363294	0.415408	0.419873	0.448797	0.110045
cg00134539	chr21	43824071	43824072	cg00134539	0.452833	0.489873	0.519792	0.541745	0.562846	0.110013
cg11252555	chr19	49993865	49993866	cg11252555	0.781741	0.800492	0.825633	0.849302	0.891711	0.10997
cg27513667	chr16	89408403	89408404	cg27513667	0.630005	0.670716	0.672411	0.669808	0.739948	0.109943
cg19848140	chr2	168822706	168822707	cg19848140	0.776974	0.809906	0.838415	0.827597	0.886899	0.109925
cg10838380	chr10	1156113	1156114	cg10838380	0.800302	0.835609	0.840151	0.873669	0.91021	0.109908
cg14761417	chr7	130636860	130636861	cg14761417	0.697456	0.728999	0.796864	0.781089	0.807232	0.109776
cg18362281	chr7	157204364	157204365	cg18362281	0.698171	0.723546	0.780612	0.785356	0.807933	0.109762
cg26706520	chr17	15655637	15655638	cg26706520	0.642493	0.68141	0.697181	0.688335	0.752231	0.109737
cg16822540	chrX	99839846	99839847	cg16822540	0.563608	0.596289	0.642049	0.602696	0.673341	0.109733
cg12240237	chr7	73946402	73946403	cg12240237	0.749099	0.782504	0.787453	0.811263	0.858728	0.10963
cg10299383	chr8	54798735	54798736	cg10299383	0.62538	0.667143	0.734427	0.710845	0.734957	0.109577
cg25367999	chr11	114248617	114248618	cg25367999	0.780308	0.810428	0.827102	0.853512	0.889766	0.109458
cg00658743	chr2	620044	620045	cg00658743	0.47417	0.507891	0.555821	0.506708	0.583569	0.109399
cg18247179	chr22	19436867	19436868	cg18247179	0.731515	0.769892	0.826085	0.79692	0.840913	0.109398
cg06842181	chr11	2066779	2066780	cg06842181	0.605322	0.625556	0.610361	0.694048	0.714688	0.109365
cg13456688	chr9	124965049	124965050	cg13456688	0.63713	0.665343	0.671364	0.702647	0.74647	0.109341
cg16336556	chr2	33295138	33295139	cg16336556	0.777369	0.818043	0.848415	0.837327	0.886707	0.109338
cg07120254	chr6	47199817	47199818	cg07120254	0.777704	0.801279	0.796835	0.851412	0.887019	0.109315
cg18258397	chr5	149853625	149853626	cg18258397	0.751283	0.782675	0.820448	0.813441	0.860571	0.109288
cg23944572	chr5	154101659	154101660	cg23944572	0.507139	0.534486	0.580986	0.550976	0.616418	0.109278
cg10495160	chr2	237678157	237678158	cg10495160	0.820779	0.858187	0.81273	0.905721	0.930032	0.109253
cg05582310	chr4	5760808	5760809	cg05582310	0.676009	0.698372	0.757857	0.731928	0.785185	0.109176
cg15991175	chr3	52313923	52313924	cg15991175	0.68545	0.712677	0.720187	0.751513	0.794624	0.109174
cg18719158	chr10	80136983	80136984	cg18719158	0.673091	0.696634	0.708165	0.727027	0.782253	0.109161
cg11389889	chr20	2634874	2634875	cg11389889	0.775044	0.808686	0.841436	0.847804	0.884166	0.109122
cg03428503	chr1	232864391	232864392	cg03428503	0.776328	0.789939	0.837062	0.835739	0.885438	0.109111
cg25522181	chr2	96933283	96933284	cg25522181	0.722623	0.771038	0.771283	0.788862	0.831678	0.109054
cg19663284	chr7	44906917	44906918	cg19663284	0.69196	0.720068	0.740224	0.760216	0.800957	0.108997
cg10231746	chr17	3337719	3337720	cg10231746	0.554333	0.588146	0.6629	0.610495	0.663224	0.108891
cg23172892	chr6	49604442	49604443	cg23172892	0.802279	0.837536	0.812474	0.87434	0.911115	0.108836
cg15601452	chr1	28906382	28906383	cg15601452	0.738929	0.774646	0.780718	0.82568	0.847712	0.108782
cg01957599	chr4	89631033	89631034	cg01957599	0.77676	0.799175	0.826769	0.852183	0.885449	0.108689
cg02287105	chr6	32115284	32115285	cg02287105	0.721837	0.751602	0.787784	0.766321	0.830487	0.108651
cg03277153	chr10	80026775	80026776	cg03277153	0.755869	0.773957	0.766808	0.821087	0.86445	0.108581
cg12459932	chr1	25292018	25292019	cg12459932	0.755556	0.780067	0.780783	0.81592	0.864045	0.10849
cg05747555	chr17	60778881	60778882	cg05747555	0.620848	0.677305	0.696929	0.666574	0.729251	0.108403
cg02381426	chr6	137369951	137369952	cg02381426	0.706343	0.738452	0.775038	0.783999	0.814716	0.108374
cg03096543	chr6	46922555	46922556	cg03096543	0.49025	0.50108	0.554111	0.576284	0.598615	0.108365
cg08675521	chr11	18716666	18716667	cg08675521	0.704349	0.739527	0.793932	0.788804	0.812695	0.108346
cg07000713	chr12	62463441	62463442	cg07000713	0.615335	0.653566	0.712127	0.658613	0.723666	0.108331
cg26249135	chr6	32026147	32026148	cg26249135	0.618127	0.643775	0.690313	0.670779	0.726424	0.108297
cg10634403	chr12	19585266	19585267	cg10634403	0.733663	0.773182	0.831114	0.794564	0.841939	0.108276
cg08146256	chr14	21734410	21734411	cg08146256	0.648092	0.701242	0.733082	0.716409	0.756324	0.108233
cg04171808	chr11	35188437	35188438	cg04171808	0.659308	0.689878	0.739555	0.720827	0.767501	0.108193
cg00329656	chr1	17054246	17054247	cg00329656	0.665443	0.710177	0.744774	0.717527	0.77353	0.108086
cg21028981	chr3	192465728	192465729	cg21028981	0.624437	0.671188	0.686267	0.626866	0.732477	0.10804
cg15284082	chr10	77142527	77142528	cg15284082	0.700587	0.721524	0.778847	0.776679	0.80856	0.107973
cg12862977	chr7	134933830	134933831	cg12862977	0.771669	0.797229	0.803281	0.841206	0.879629	0.10796
cg27150870	chr16	89390609	89390610	cg27150870	0.779959	0.800357	0.80845	0.873488	0.887837	0.107878
cg10142452	chr2	27799411	27799412	cg10142452	0.784199	0.821539	0.790225	0.846079	0.892059	0.107861
cg16638248	chr11	10596059	10596060	cg16638248	0.565128	0.605831	0.651509	0.600492	0.672987	0.107859
cg10907868	chr2	175355057	175355058	cg10907868	0.343385	0.385165	0.44739	0.401555	0.451107	0.107722
cg04227278	chr8	134301020	134301021	cg04227278	0.676645	0.715265	0.715526	0.75987	0.784363	0.107717
cg21022868	chr1	159923861	159923862	cg21022868	0.573642	0.595492	0.620551	0.631004	0.681317	0.107674
cg18308516	chr11	393648	393649	cg18308516	0.622409	0.647763	0.631935	0.683013	0.73007	0.10766
cg20814813	chr1	247506185	247506186	cg20814813	0.822385	0.862789	0.86048	0.910423	0.930034	0.107649
cg05626927	chr4	14362239	14362240	cg05626927	0.665664	0.694968	0.723751	0.720254	0.773306	0.107642
cg14523734	chr7	128020864	128020865	cg14523734	0.594871	0.624096	0.660781	0.656453	0.702492	0.107621
cg03930929	chr3	3862703	3862704	cg03930929	0.77655	0.803786	0.836941	0.823385	0.884141	0.107591
cg11209289	chr3	138101415	138101416	cg11209289	0.6596	0.678438	0.742479	0.721676	0.767176	0.107576
cg26185061	chr10	81744786	81744787	cg26185061	0.700379	0.722199	0.74385	0.76423	0.80787	0.10749
cg21217270	chr1	25238271	25238272	cg21217270	0.706023	0.747129	0.733591	0.774419	0.813477	0.107454
cg24142603	chr8	72753888	72753889	cg24142603	0.766541	0.800439	0.801667	0.873364	0.873942	0.107401
cg25351763	chr5	71724363	71724364	cg25351763	0.739565	0.756943	0.813756	0.788252	0.846911	0.107347
cg10766282	chr6	106630507	106630508	cg10766282	0.806202	0.831516	0.853064	0.868552	0.913548	0.107346
cg22702857	chr12	4269985	4269986	cg22702857	0.671495	0.700729	0.795501	0.716791	0.778793	0.107298
cg16318311	chr12	96113161	96113162	cg16318311	0.707349	0.721969	0.769568	0.751824	0.814482	0.107133
cg08315613	chr19	11074303	11074304	cg08315613	0.420022	0.445668	0.486708	0.468377	0.52712	0.107098
cg16035777	chr1	205550148	205550149	cg16035777	0.625749	0.648925	0.700748	0.679706	0.7328	0.107051
cg24323726	chr3	111314186	111314187	cg24323726	0.618203	0.645609	0.696374	0.662171	0.725246	0.107043
cg25564535	chr2	98329463	98329464	cg25564535	0.596545	0.628169	0.62822	0.653769	0.703552	0.107007
cg13997759	chr19	39230902	39230903	cg13997759	0.641951	0.676248	0.719893	0.692779	0.748941	0.10699
cg27063969	chr5	169133966	169133967	cg27063969	0.742099	0.779703	0.794945	0.797777	0.849085	0.106986
cg05757530	chr16	57038916	57038917	cg05757530	0.751329	0.787609	0.819315	0.8227	0.85829	0.106961
cg06880420	chr1	200119987	200119988	cg06880420	0.75198	0.773219	0.819265	0.818896	0.858936	0.106955
cg27058931	chr6	56617936	56617937	cg27058931	0.679945	0.713242	0.738767	0.740223	0.786889	0.106944
cg14548264	chr9	134109022	134109023	cg14548264	0.560735	0.586919	0.624102	0.622326	0.667625	0.106891
cg21913528	chr1	185283071	185283072	cg21913528	0.742428	0.774299	0.796681	0.780977	0.849283	0.106855
cg04905877	chr1	204950701	204950702	cg04905877	0.741933	0.759261	0.789141	0.807683	0.848751	0.106818
cg02384859	chr15	74862662	74862663	cg02384859	0.786696	0.833078	0.837813	0.843087	0.893432	0.106736
cg07244202	chr10	127750970	127750971	cg07244202	0.533895	0.567937	0.578415	0.612228	0.640626	0.106732
cg04700474	chr6	110841946	110841947	cg04700474	0.696679	0.723555	0.758277	0.746032	0.803394	0.106715
cg07040894	chr2	128291985	128291986	cg07040894	0.735968	0.777263	0.764534	0.80527	0.842675	0.106707
cg18724912	chr7	75357247	75357248	cg18724912	0.770677	0.788209	0.815784	0.87569	0.877372	0.106694
cg00334863	chr22	42779093	42779094	cg00334863	0.747602	0.773116	0.812095	0.794601	0.854289	0.106687
cg22671388	chrX	38117997	38117998	cg22671388	0.655617	0.675243	0.70646	0.735152	0.762214	0.106597
cg15190383	chr19	18888799	18888800	cg15190383	0.542307	0.601088	0.587097	0.667874	0.648888	0.106581
cg02115302	chr16	27237719	27237720	cg02115302	0.650216	0.684091	0.723139	0.702646	0.756784	0.106568
cg26197254	chr5	60994303	60994304	cg26197254	0.605316	0.633605	0.667573	0.673667	0.711858	0.106543
cg24458314	chr7	18679329	18679330	cg24458314	0.613626	0.65064	0.666683	0.648736	0.720159	0.106532
cg24669401	chr11	77222962	77222963	cg24669401	0.752431	0.781627	0.750628	0.833963	0.858941	0.10651
cg10919344	chr11	59210634	59210635	cg10919344	0.727529	0.752766	0.796187	0.795188	0.83397	0.106441
cg06749872	chr16	30198509	30198510	cg06749872	0.546791	0.569967	0.557979	0.626562	0.653067	0.106275
cg03628800	chr10	129702726	129702727	cg03628800	0.64935	0.688329	0.696716	0.711937	0.755618	0.106268
cg02571055	chr6	158896790	158896791	cg02571055	0.756545	0.811148	0.828337	0.827244	0.862729	0.106184
cg13862927	chr9	72158091	72158092	cg13862927	0.669375	0.699107	0.701006	0.730044	0.775548	0.106172
cg12044599	chr11	67206308	67206309	cg12044599	0.611614	0.624919	0.631631	0.666283	0.717776	0.106163
cg27576576	chr7	156786077	156786078	cg27576576	0.648577	0.669699	0.662546	0.769597	0.75473	0.106153
cg15867307	chr2	238110829	238110830	cg15867307	0.775812	0.81089	0.855792	0.86061	0.881945	0.106133
cg09990169	chr2	241835740	241835741	cg09990169	0.666252	0.701225	0.676923	0.757957	0.77238	0.106128
cg11003133	chr1	159046391	159046392	cg11003133	0.598395	0.623791	0.687362	0.675314	0.70452	0.106124
cg13917578	chr5	143547850	143547851	cg13917578	0.709455	0.746343	0.776558	0.768225	0.81555	0.106095
cg07112604	chr14	91836354	91836355	cg07112604	0.386704	0.412243	0.449544	0.444171	0.492784	0.106081
cg25311623	chr1	95375671	95375672	cg25311623	0.754164	0.781249	0.803591	0.816951	0.860196	0.106032
cg15806588	chr13	29177556	29177557	cg15806588	0.667592	0.696218	0.729934	0.73123	0.773538	0.105946
cg27485829	chr11	20175062	20175063	cg27485829	0.759499	0.787519	0.784575	0.817835	0.865436	0.105937
cg01511234	chr12	92459079	92459080	cg01511234	0.808985	0.830354	0.856371	0.879004	0.91477	0.105784
cg18267047	chr6	30121774	30121775	cg18267047	0.782867	0.812073	0.825047	0.866077	0.888578	0.10571
cg19604703	chr4	16261642	16261643	cg19604703	0.640858	0.669628	0.692335	0.700045	0.746502	0.105644
cg13598358	chr12	111176852	111176853	cg13598358	0.603251	0.624696	0.677058	0.673114	0.708888	0.105636
cg06964899	chr10	75506596	75506597	cg06964899	0.72704	0.746826	0.784972	0.813942	0.832662	0.105622
cg27583655	chr5	59126518	59126519	cg27583655	0.782056	0.803948	0.807258	0.852367	0.88764	0.105583
cg23348723	chr7	31725748	31725749	cg23348723	0.586971	0.614903	0.630354	0.641995	0.69254	0.105569
cg24437859	chr12	7066614	7066615	cg24437859	0.528474	0.556825	0.623632	0.556538	0.633983	0.10551
cg01882930	chr22	39713008	39713009	cg01882930	0.75076	0.779695	0.823697	0.805656	0.856198	0.105438
cg14167858	chr1	120199593	120199594	cg14167858	0.712682	0.737862	0.766679	0.753809	0.818098	0.105415
cg03135964	chr12	132697162	132697163	cg03135964	0.673482	0.693922	0.695311	0.746536	0.778895	0.105413
cg26012482	chr2	8423155	8423156	cg26012482	0.735444	0.78582	0.812362	0.799608	0.840836	0.105391
cg17727597	chr5	118159086	118159087	cg17727597	0.640805	0.681428	0.72439	0.680747	0.746178	0.105373
cg12393108	chr11	124064793	124064794	cg12393108	0.775061	0.800024	0.839531	0.828882	0.880367	0.105307
cg04656831	chr6	29282808	29282809	cg04656831	0.637128	0.656975	0.678142	0.707274	0.742433	0.105304
cg08145373	chr11	2407008	2407009	cg08145373	0.693711	0.742586	0.76189	0.748996	0.798983	0.105272
cg24744014	chr2	11113304	11113305	cg24744014	0.613842	0.639593	0.694843	0.670866	0.7191	0.105259
cg07385573	chr17	76801117	76801118	cg07385573	0.80262	0.831881	0.831016	0.864805	0.907868	0.105248
cg00184953	chr6	31146222	31146223	cg00184953	0.700613	0.727992	0.779064	0.755501	0.805757	0.105144
cg01758548	chr6	3209565	3209566	cg01758548	0.686063	0.713154	0.708629	0.76111	0.79116	0.105097
cg05387565	chr15	93128729	93128730	cg05387565	0.609583	0.631564	0.662421	0.639162	0.714676	0.105092
cg12284854	chr1	40939078	40939079	cg12284854	0.667057	0.694548	0.697341	0.741629	0.772121	0.105064
cg05087982	chr1	21983721	21983722	cg05087982	0.738016	0.767682	0.738	0.81192	0.843077	0.105061
cg15698691	chr7	18079924	18079925	cg15698691	0.698875	0.721165	0.759608	0.751438	0.803933	0.105058
cg06204040	chr16	89037481	89037482	cg06204040	0.718625	0.742056	0.791202	0.77602	0.823674	0.10505
cg16300094	chr10	97470786	97470787	cg16300094	0.795539	0.83505	0.834947	0.847114	0.900588	0.10505
cg14746118	chrX	135569630	135569631	cg14746118	0.723933	0.757553	0.771955	0.780504	0.828963	0.10503
cg14808040	chr12	124418532	124418533	cg14808040	0.56709	0.586277	0.656587	0.601464	0.672101	0.105011
cg15729230	chr1	172628514	172628515	cg15729230	0.780025	0.809829	0.822033	0.850429	0.884992	0.104966
cg04388548	chr13	114905640	114905641	cg04388548	0.428475	0.45653	0.501282	0.480678	0.533442	0.104966
cg26300517	chr4	38732661	38732662	cg26300517	0.643977	0.672775	0.717501	0.69482	0.748911	0.104934
cg11571124	chr12	122851438	122851439	cg11571124	0.758849	0.812234	0.866636	0.803451	0.863723	0.104874
cg00094734	chr2	96830479	96830480	cg00094734	0.679168	0.709847	0.752657	0.737251	0.784026	0.104858
cg15576918	chr3	45834369	45834370	cg15576918	0.731456	0.764603	0.76418	0.80125	0.836293	0.104837
cg11311280	chr12	63088234	63088235	cg11311280	0.810994	0.832029	0.875568	0.872598	0.915807	0.104813
cg10189395	chr17	52849566	52849567	cg10189395	0.644616	0.674442	0.695657	0.682591	0.749399	0.104783
cg08031024	chr2	121617597	121617598	cg08031024	0.624843	0.647762	0.687215	0.677494	0.729624	0.104781
cg25310567	chr7	151653890	151653891	cg25310567	0.622022	0.643532	0.665172	0.694143	0.726769	0.104748
cg20218040	chr6	14369697	14369698	cg20218040	0.743716	0.801202	0.777649	0.842972	0.848455	0.104738
cg13713066	chr7	129410657	129410658	cg13713066	0.725497	0.76011	0.752641	0.799245	0.830226	0.104729
cg04090745	chr6	32724369	32724370	cg04090745	0.689744	0.710077	0.765003	0.733838	0.794464	0.104719
cg03778769	chr2	11164149	11164150	cg03778769	0.640006	0.674774	0.676383	0.723304	0.744721	0.104715
cg10213762	chr6	169284319	169284320	cg10213762	0.821988	0.888906	0.811018	0.923752	0.926581	0.104593
cg03831847	chr16	88832485	88832486	cg03831847	0.726679	0.765281	0.794246	0.772037	0.831219	0.104541
cg21536074	chr7	42105481	42105482	cg21536074	0.714379	0.73761	0.789087	0.767928	0.81888	0.104501
cg24351076	chr2	96992044	96992045	cg24351076	0.618788	0.654379	0.680889	0.66947	0.72324	0.104452
cg24751730	chr5	55092708	55092709	cg24751730	0.716584	0.760165	0.704336	0.802351	0.82097	0.104386
cg00070529	chr13	43986655	43986656	cg00070529	0.693227	0.727453	0.765896	0.743323	0.797584	0.104356
cg15280185	chr10	103500442	103500443	cg15280185	0.705913	0.739419	0.730246	0.80417	0.810265	0.104352
cg09850101	chr14	60195307	60195308	cg09850101	0.703452	0.726093	0.774188	0.747603	0.807787	0.104335
cg01891260	chr22	22597869	22597870	cg01891260	0.665013	0.683235	0.743478	0.72482	0.769346	0.104333
cg20077179	chrX	153585922	153585923	cg20077179	0.825592	0.865753	0.799003	0.925496	0.929874	0.104283
cg02189597	chr15	60881071	60881072	cg02189597	0.703236	0.729159	0.73798	0.753204	0.807484	0.104247
cg13580827	chr9	72081155	72081156	cg13580827	0.649175	0.67117	0.70908	0.728799	0.753407	0.104232
cg06043640	chr2	196933313	196933314	cg06043640	0.0915765	0.11675	0.0696896	0.192628	0.195776	0.1042
cg07661904	chr10	71930999	71931000	cg07661904	0.798766	0.835679	0.794665	0.87553	0.902909	0.104143
cg04757411	chr13	76259545	76259546	cg04757411	0.729966	0.751978	0.791557	0.787893	0.834072	0.104105
cg11155489	chr17	32613298	32613299	cg11155489	0.659026	0.691932	0.69309	0.741027	0.763068	0.104042
cg22722340	chr11	119458741	119458742	cg22722340	0.69896	0.723985	0.758896	0.751773	0.802965	0.104005
cg08161205	chr1	169860805	169860806	cg08161205	0.825197	0.860366	0.837121	0.886853	0.929175	0.103978
cg06538141	chr20	30229335	30229336	cg06538141	0.577686	0.612475	0.648029	0.629693	0.681616	0.10393
cg10495164	chr11	64631357	64631358	cg10495164	0.763719	0.793796	0.736311	0.843052	0.867647	0.103928
cg10857558	chr4	90035421	90035422	cg10857558	0.7209	0.75817	0.797845	0.790575	0.824827	0.103927
cg26227465	chr12	68553577	68553578	cg26227465	0.69077	0.722339	0.761867	0.728603	0.794676	0.103906
cg27026786	chr13	24798133	24798134	cg27026786	0.730936	0.765921	0.744588	0.791105	0.834799	0.103863
cg02313130	chr1	223854447	223854448	cg02313130	0.771667	0.805849	0.804274	0.846629	0.875432	0.103764
cg10960118	chr3	115386082	115386083	cg10960118	0.778253	0.809339	0.83437	0.847482	0.882007	0.103754
cg17460183	chr10	48370158	48370159	cg17460183	0.676404	0.697398	0.748633	0.730506	0.780153	0.103749
cg10893908	chr11	68180584	68180585	cg10893908	0.643933	0.677536	0.746172	0.67445	0.747673	0.10374
cg04096150	chr15	40098188	40098189	cg04096150	0.7373	0.783061	0.806284	0.789338	0.840949	0.103649
cg08111661	chr12	2223540	2223541	cg08111661	0.490686	0.529718	0.557966	0.548645	0.594304	0.103618
cg12906963	chr3	3807867	3807868	cg12906963	0.605362	0.623822	0.703692	0.673853	0.70897	0.103608
cg09433669	chrX	37065901	37065902	cg09433669	0.671095	0.712336	0.716726	0.72332	0.774687	0.103593
cg00945209	chr17	76801579	76801580	cg00945209	0.587437	0.603589	0.615835	0.627102	0.690954	0.103518
cg01878366	chr15	42411135	42411136	cg01878366	0.715184	0.76871	0.801318	0.735387	0.818692	0.103507
cg02807882	chr6	125534847	125534848	cg02807882	0.726059	0.758507	0.804897	0.780444	0.829551	0.103492
cg03494017	chr5	1724892	1724893	cg03494017	0.596251	0.620918	0.621544	0.663696	0.699713	0.103462
cg03188976	chr7	134443864	134443865	cg03188976	0.674161	0.706302	0.704743	0.750001	0.777617	0.103456
cg19184160	chr6	144611885	144611886	cg19184160	0.641689	0.677301	0.69717	0.707314	0.745143	0.103454
cg16055410	chr6	31146124	31146125	cg16055410	0.72178	0.750496	0.798989	0.778771	0.825232	0.103452
cg24039149	chr1	3389106	3389107	cg24039149	0.690364	0.715686	0.731507	0.753731	0.793787	0.103423
cg09647108	chr17	41934923	41934924	cg09647108	0.576383	0.607254	0.675364	0.614022	0.679804	0.103422
cg16294045	chr1	153656268	153656269	cg16294045	0.747146	0.776293	0.749662	0.814576	0.850563	0.103417
cg19928955	chr13	34184932	34184933	cg19928955	0.648861	0.661931	0.697266	0.707893	0.752209	0.103348
cg21243631	chr18	21154260	21154261	cg21243631	0.371252	0.397899	0.436882	0.415788	0.4746	0.103348
cg18362003	chr11	122051630	122051631	cg18362003	0.724939	0.761723	0.79678	0.782228	0.828255	0.103316
cg08834573	chr10	77005666	77005667	cg08834573	0.629176	0.65505	0.701573	0.667889	0.732459	0.103284
cg02150910	chr14	25079357	25079358	cg02150910	0.776171	0.827675	0.831349	0.833626	0.87944	0.103269
cg10241675	chr13	31942320	31942321	cg10241675	0.596568	0.638061	0.667789	0.657022	0.699696	0.103127
cg27663249	chr16	2801092	2801093	cg27663249	0.799819	0.831436	0.845249	0.880381	0.902892	0.103073
cg12488585	chr12	132434050	132434051	cg12488585	0.642096	0.671455	0.656767	0.735059	0.745084	0.102988
cg18666630	chr22	36963104	36963105	cg18666630	0.48631	0.511683	0.53968	0.52175	0.58929	0.102979
cg20460771	chr1	28521540	28521541	cg20460771	0.697175	0.750205	0.755895	0.744288	0.800149	0.102974
cg04215950	chr1	7125137	7125138	cg04215950	0.683011	0.716614	0.704134	0.777889	0.785953	0.102942
cg27288968	chr21	34106765	34106766	cg27288968	0.78079	0.806056	0.849742	0.837788	0.883696	0.102906
cg02935097	chr1	92414782	92414783	cg02935097	0.784069	0.819993	0.847342	0.833516	0.886953	0.102884
cg03036777	chr1	33648819	33648820	cg03036777	0.775841	0.82631	0.832977	0.85316	0.878705	0.102864
cg15376155	chr10	118605612	118605613	cg15376155	0.595398	0.637753	0.67112	0.648972	0.698176	0.102778
cg25974922	chr19	5660924	5660925	cg25974922	0.777581	0.818342	0.825859	0.833125	0.880294	0.102713
cg18264092	chr10	6183575	6183576	cg18264092	0.671174	0.692884	0.760898	0.734165	0.773802	0.102628
cg20317872	chr1	111743202	111743203	cg20317872	0.365146	0.391421	0.433351	0.42948	0.467764	0.102618
cg24863152	chr6	151134876	151134877	cg24863152	0.51588	0.542333	0.594529	0.566863	0.61847	0.102591
cg05365033	chr19	18889003	18889004	cg05365033	0.643975	0.708987	0.684564	0.78418	0.746538	0.102563
cg27294813	chr2	109791599	109791600	cg27294813	0.719468	0.76239	0.804506	0.767984	0.822016	0.102548
cg26678245	chr4	88876673	88876674	cg26678245	0.791386	0.816726	0.866704	0.845732	0.893934	0.102548
cg03899643	chr1	90205170	90205171	cg03899643	0.659264	0.702316	0.740042	0.718703	0.761796	0.102532
cg14435098	chr9	138669066	138669067	cg14435098	0.696462	0.728339	0.717657	0.771768	0.798959	0.102497
cg06040872	chr17	34394215	34394216	cg06040872	0.76172	0.809198	0.804947	0.806125	0.864181	0.102461
cg20994118	chr1	209780966	209780967	cg20994118	0.548415	0.572223	0.58756	0.62406	0.650824	0.10241
cg07549297	chr8	103952396	103952397	cg07549297	0.750439	0.781881	0.788671	0.806962	0.852846	0.102406
cg10210690	chr1	55138059	55138060	cg10210690	0.551205	0.585997	0.610736	0.607111	0.653566	0.102361
cg00305629	chr9	117265998	117265999	cg00305629	0.740166	0.785357	0.779512	0.813812	0.842475	0.102309
cg00051371	chr7	75442678	75442679	cg00051371	0.712053	0.749093	0.757239	0.746634	0.814344	0.102292
cg10724054	chr17	3904396	3904397	cg10724054	0.737922	0.766169	0.80318	0.802983	0.8402	0.102278
cg19323289	chr11	19463903	19463904	cg19323289	0.518027	0.5495	0.630905	0.55356	0.620285	0.102258
cg03410790	chr11	67786199	67786200	cg03410790	0.754588	0.773298	0.789519	0.825243	0.85679	0.102202
cg27159979	chr2	60763331	60763332	cg27159979	0.691725	0.72211	0.763545	0.741865	0.793922	0.102197
cg14994247	chr5	1407005	1407006	cg14994247	0.604817	0.637748	0.639488	0.734942	0.707008	0.102192
cg23613882	chr10	123364813	123364814	cg23613882	0.654472	0.712302	0.672332	0.737529	0.756627	0.102155
cg27494470	chr6	84172561	84172562	cg27494470	0.623619	0.646261	0.694235	0.685575	0.725744	0.102126
cg22416002	chr22	39713062	39713063	cg22416002	0.690614	0.722611	0.774656	0.745231	0.792715	0.102101
cg19101417	chr2	27504695	27504696	cg19101417	0.682822	0.711275	0.720161	0.742675	0.784903	0.102081
cg18310515	chr2	85921529	85921530	cg18310515	0.794235	0.832821	0.81697	0.86477	0.896229	0.101994
cg24336674	chr2	204602302	204602303	cg24336674	0.685572	0.713774	0.747244	0.760369	0.787555	0.101983
cg02358362	chr5	172096266	172096267	cg02358362	0.667033	0.694275	0.727663	0.721503	0.768984	0.101952
cg05890855	chr2	216783091	216783092	cg05890855	0.66412	0.692805	0.736316	0.705028	0.766067	0.101947
cg04436634	chr1	158575773	158575774	cg04436634	0.765842	0.788237	0.839197	0.814329	0.867755	0.101913
cg09631175	chr8	130472165	130472166	cg09631175	0.706873	0.740075	0.763062	0.765472	0.808758	0.101886
cg10105237	chr8	135726091	135726092	cg10105237	0.519723	0.55678	0.56877	0.571309	0.621574	0.101851
cg11224946	chr1	3487867	3487868	cg11224946	0.641819	0.668698	0.663802	0.724125	0.743661	0.101842
cg17183752	chr1	3508884	3508885	cg17183752	0.833999	0.876771	0.826966	0.918644	0.93582	0.101821
cg14627404	chr3	111327958	111327959	cg14627404	0.754364	0.788901	0.823375	0.813421	0.856158	0.101794
cg02060618	chrX	50653733	50653734	cg02060618	0.590057	0.61512	0.599801	0.665412	0.691806	0.101749
cg24290756	chr2	242811552	242811553	cg24290756	0.630183	0.665191	0.697817	0.696682	0.731834	0.101651
cg05685056	chr11	1152327	1152328	cg05685056	0.586282	0.596574	0.623366	0.671743	0.687921	0.101638
cg10364905	chr3	50262408	50262409	cg10364905	0.708808	0.74321	0.731825	0.774089	0.810429	0.101621
cg04791256	chr9	126131309	126131310	cg04791256	0.775067	0.808305	0.758772	0.873957	0.876672	0.101605
cg08526209	chr3	139400319	139400320	cg08526209	0.647649	0.675012	0.733267	0.681593	0.749188	0.101539
cg23245835	chr5	176026851	176026852	cg23245835	0.757398	0.776607	0.784542	0.797851	0.85891	0.101512
cg11335171	chr6	33173333	33173334	cg11335171	0.566633	0.596289	0.633808	0.628825	0.668144	0.10151
cg02188225	chr6	30459255	30459256	cg02188225	0.600357	0.616891	0.624367	0.653337	0.701848	0.101492
cg24457403	chr17	39770337	39770338	cg24457403	0.644302	0.677499	0.712177	0.690234	0.745792	0.101491
cg04012681	chr10	1511277	1511278	cg04012681	0.541211	0.572962	0.583549	0.6266	0.64267	0.101459
cg15200789	chr10	79285311	79285312	cg15200789	0.681231	0.707867	0.754572	0.741552	0.782672	0.101441
cg10576132	chr7	37899045	37899046	cg10576132	0.822981	0.850898	0.854695	0.896639	0.924412	0.101431
cg10355965	chr14	96350608	96350609	cg10355965	0.65646	0.705206	0.706674	0.716795	0.757875	0.101414
cg06511701	chr10	22915590	22915591	cg06511701	0.819579	0.862497	0.850765	0.8647	0.920981	0.101402
cg16943185	chr11	94503894	94503895	cg16943185	0.834366	0.855043	0.849177	0.902807	0.935748	0.101382
cg17408380	chr17	27049137	27049138	cg17408380	0.767125	0.791489	0.792728	0.837848	0.868491	0.101366
cg14597804	chr5	131965326	131965327	cg14597804	0.7992	0.826911	0.851841	0.856992	0.900559	0.101359
cg25002426	chr2	26150583	26150584	cg25002426	0.790498	0.823445	0.872382	0.831759	0.891853	0.101355
cg04329870	chr2	87048747	87048748	cg04329870	0.753726	0.776104	0.811537	0.833889	0.855068	0.101342
cg08324157	chr6	23455043	23455044	cg08324157	0.535684	0.574322	0.578816	0.578841	0.637012	0.101327
cg14586546	chr9	136003252	136003253	cg14586546	0.724804	0.76626	0.74317	0.783819	0.826105	0.101301
cg12947138	chr5	71475303	71475304	cg12947138	0.647181	0.671349	0.687587	0.720215	0.748473	0.101292
cg07171504	chr8	103662317	103662318	cg07171504	0.689657	0.718909	0.766064	0.75723	0.790919	0.101261
cg04724659	chr1	229480105	229480106	cg04724659	0.740884	0.787864	0.79362	0.861955	0.842085	0.101201
cg26723237	chr15	65643176	65643177	cg26723237	0.787518	0.813053	0.806173	0.851073	0.888706	0.101188
cg00103398	chr1	173834155	173834156	cg00103398	0.706371	0.740281	0.758097	0.765692	0.807525	0.101154
cg16343924	chr6	29430158	29430159	cg16343924	0.578548	0.604718	0.639462	0.618087	0.679696	0.101148
cg15280245	chr12	40915247	40915248	cg15280245	0.816412	0.832281	0.827683	0.865181	0.917534	0.101122
cg20475005	chr7	123351286	123351287	cg20475005	0.775739	0.800922	0.827456	0.846633	0.876857	0.101117
cg08251362	chr7	112086746	112086747	cg08251362	0.523341	0.570254	0.530543	0.594387	0.624452	0.10111
cg09240001	chr6	27292364	27292365	cg09240001	0.693929	0.720066	0.695496	0.772907	0.794948	0.101019
cg10606923	chr5	156817610	156817611	cg10606923	0.688488	0.721892	0.754078	0.758039	0.789506	0.101018
cg05159685	chr2	9514871	9514872	cg05159685	0.616975	0.64697	0.699982	0.644751	0.717991	0.101015
cg17534654	chr7	28399287	28399288	cg17534654	0.809292	0.837789	0.845824	0.873095	0.910204	0.100911
cg05828605	chr8	134401000	134401001	cg05828605	0.767026	0.798744	0.808101	0.808728	0.867875	0.100849
cg27545630	chr16	2013058	2013059	cg27545630	0.692849	0.723219	0.782956	0.745064	0.793686	0.100837
cg05287437	chr3	16215248	16215249	cg05287437	0.635919	0.662892	0.664683	0.708239	0.736708	0.100789
cg02737554	chr3	36690229	36690230	cg02737554	0.722224	0.73912	0.793023	0.770168	0.823008	0.100784
cg12706474	chr1	210858075	210858076	cg12706474	0.631986	0.673101	0.665577	0.6954	0.732687	0.100701
cg26620021	chr19	40788926	40788927	cg26620021	0.595504	0.630266	0.692644	0.638634	0.696198	0.100694
cg09186051	chr1	231981906	231981907	cg09186051	0.69797	0.72297	0.773831	0.75288	0.798653	0.100683
cg18009710	chr5	154092619	154092620	cg18009710	0.756641	0.790088	0.79401	0.840053	0.857321	0.100681
cg14267151	chr6	8066098	8066099	cg14267151	0.720524	0.74548	0.810926	0.781359	0.821163	0.100639
cg19517476	chr19	14591301	14591302	cg19517476	0.74968	0.773136	0.819172	0.798972	0.850272	0.100593
cg26399994	chr1	198649046	198649047	cg26399994	0.704198	0.735427	0.800644	0.771739	0.804757	0.100559
cg23585168	chr6	32178215	32178216	cg23585168	0.60196	0.632444	0.609061	0.717634	0.702514	0.100554
cg26661640	chr11	64458846	64458847	cg26661640	0.658106	0.68152	0.713011	0.731977	0.75863	0.100524
cg05337387	chr7	116681233	116681234	cg05337387	0.708437	0.737103	0.775247	0.75728	0.808951	0.100514
cg00578645	chrX	139012736	139012737	cg00578645	0.797055	0.827285	0.832007	0.883502	0.897489	0.100434
cg07012178	chr7	151304708	151304709	cg07012178	0.740129	0.7773	0.750748	0.85233	0.840526	0.100397
cg24385652	chr10	50329828	50329829	cg24385652	0.638363	0.660805	0.683426	0.73319	0.738749	0.100386
cg19375539	chr2	64008069	64008070	cg19375539	0.72956	0.758338	0.795758	0.785129	0.829895	0.100335
cg06653632	chr12	129281444	129281445	cg06653632	0.76874	0.819245	0.796141	0.829894	0.869054	0.100313
cg10593047	chr2	232526667	232526668	cg10593047	0.3222	0.3366	0.393355	0.371762	0.422484	0.100284
cg08682036	chr10	43898033	43898034	cg08682036	0.484865	0.518008	0.549493	0.54334	0.585139	0.100274
cg14280382	chr12	96094182	96094183	cg14280382	0.73504	0.778746	0.792296	0.796426	0.835233	0.100194
cg13727618	chr19	7145317	7145318	cg13727618	0.760046	0.787771	0.802784	0.810818	0.860223	0.100177
cg21210529	chr5	137588237	137588238	cg21210529	0.777542	0.812104	0.793945	0.853473	0.877709	0.100168
cg02127375	chr13	35589003	35589004	cg02127375	0.675584	0.703471	0.723785	0.72621	0.77573	0.100147
cg12519135	chr22	50722871	50722872	cg12519135	0.5621	0.586663	0.583647	0.625278	0.662231	0.100131
cg03503046	chr8	106595191	106595192	cg03503046	0.704511	0.737779	0.749509	0.769846	0.804588	0.100077
cg05759948	chr10	54532533	54532534	cg05759948	0.678179	0.70577	0.706637	0.730672	0.778249	0.100071
cg17036164	chr1	201608445	201608446	cg17036164	0.717293	0.748881	0.768811	0.753962	0.817332	0.10004
cg00585621	chr4	100868748	100868749	cg00585621	0.649036	0.693897	0.733117	0.692836	0.749043	0.100007
cg25883149	chr2	232757080	232757081	cg25883149	0.650545	0.68604	0.710393	0.68392	0.750547	0.100003
cg22606224	chr19	12266489	12266490	cg22606224	0.199668	0.185376	0.139443	0.145949	0.0996673	-0.1
cg27367170	chr10	5488628	5488629	cg27367170	0.355297	0.328366	0.279105	0.308437	0.255275	-0.100023
cg21295575	chr8	105352067	105352068	cg21295575	0.205425	0.183262	0.19011	0.141024	0.105358	-0.100067
cg25353896	chr22	44568753	44568754	cg25353896	0.317529	0.301497	0.269326	0.263382	0.217433	-0.100095
cg04878072	chr12	58259474	58259475	cg04878072	0.236432	0.213943	0.196727	0.17204	0.136258	-0.100174
cg20023898	chr16	67048469	67048470	cg20023898	0.241793	0.224395	0.200139	0.185568	0.141567	-0.100226
cg02527346	chr22	20849196	20849197	cg02527346	0.225417	0.194819	0.20445	0.161884	0.125097	-0.10032
cg21387604	chr1	218518468	218518469	cg21387604	0.20381	0.19027	0.155902	0.149833	0.103408	-0.100403
cg19360907	chr22	37977445	37977446	cg19360907	0.229723	0.215409	0.191831	0.149232	0.129176	-0.100547
cg14233720	chr14	99664344	99664345	cg14233720	0.354107	0.336491	0.303729	0.283831	0.253317	-0.10079
cg15546227	chr1	61546247	61546248	cg15546227	0.458141	0.431187	0.436272	0.387409	0.357266	-0.100874
cg18563860	chr20	57583391	57583392	cg18563860	0.666519	0.663466	0.636053	0.594105	0.565642	-0.100877
cg26325723	chr20	25039792	25039793	cg26325723	0.206946	0.173228	0.192	0.143388	0.105975	-0.10097
cg21030598	chr3	196466425	196466426	cg21030598	0.441054	0.417262	0.412077	0.366949	0.340045	-0.101008
cg05232215	chr1	53393825	53393826	cg05232215	0.385303	0.341938	0.33095	0.335349	0.284244	-0.101059
cg24592513	chr4	89099589	89099590	cg24592513	0.257396	0.22708	0.218335	0.21961	0.156293	-0.101103
cg23209976	chr5	138872772	138872773	cg23209976	0.215917	0.197818	0.194511	0.156081	0.11476	-0.101157
cg09290866	chr10	6020369	6020370	cg09290866	0.253443	0.23868	0.198057	0.198447	0.152253	-0.10119
cg08239753	chr14	23769690	23769691	cg08239753	0.252403	0.225294	0.203888	0.184549	0.151171	-0.101232
cg13652336	chr8	68864012	68864013	cg13652336	0.26295	0.238623	0.233825	0.209347	0.161574	-0.101377
cg01476568	chr10	5734716	5734717	cg01476568	0.230938	0.181672	0.147152	0.179724	0.129323	-0.101615
cg00685229	chrX	118828778	118828779	cg00685229	0.580797	0.558202	0.521109	0.528478	0.479087	-0.101709
cg07968770	chr16	21170927	21170928	cg07968770	0.223913	0.20132	0.174479	0.18865	0.122157	-0.101755
cg26307871	chr17	8279229	8279230	cg26307871	0.83624	0.811081	0.773425	0.774615	0.734432	-0.101808
cg13104274	chr1	169078316	169078317	cg13104274	0.779013	0.756244	0.750818	0.674295	0.677184	-0.101829
cg06809544	chr7	79081666	79081667	cg06809544	0.194402	0.171338	0.167218	0.130476	0.0924474	-0.101955
cg17894755	chr10	104535794	104535795	cg17894755	0.302876	0.291359	0.267918	0.244464	0.20085	-0.102026
cg26685941	chr13	95952902	95952903	cg26685941	0.238199	0.214777	0.200974	0.163999	0.136164	-0.102036
cg20779964	chr20	54580070	54580071	cg20779964	0.307392	0.29414	0.214893	0.258422	0.205312	-0.10208
cg26268145	chr11	72301724	72301725	cg26268145	0.193515	0.164237	0.190019	0.116285	0.0909317	-0.102584
cg11145160	chr3	170136278	170136279	cg11145160	0.320759	0.299281	0.28659	0.272191	0.218123	-0.102636
cg18712919	chr2	28112170	28112171	cg18712919	0.757109	0.737911	0.696129	0.692833	0.654468	-0.102641
cg11183072	chr17	37894397	37894398	cg11183072	0.355953	0.33842	0.271298	0.308573	0.253195	-0.102758
cg06810647	chr16	1665094	1665095	cg06810647	0.275497	0.255053	0.209161	0.218034	0.172678	-0.102819
cg19995459	chr3	30647672	30647673	cg19995459	0.397365	0.357732	0.359587	0.367581	0.29453	-0.102835
cg11481582	chr10	74080805	74080806	cg11481582	0.265271	0.245943	0.219525	0.212924	0.162347	-0.102924
cg15959363	chr4	113091339	113091340	cg15959363	0.730939	0.696532	0.676634	0.649955	0.627681	-0.103258
cg24507266	chr8	145027948	145027949	cg24507266	0.419135	0.395946	0.358498	0.398377	0.315839	-0.103296
cg17265994	chr11	2905024	2905025	cg17265994	0.314353	0.28747	0.284254	0.251784	0.21104	-0.103312
cg00154357	chr3	147111280	147111281	cg00154357	0.301033	0.275075	0.314772	0.216099	0.197703	-0.10333
cg17430979	chr4	6034828	6034829	cg17430979	0.437994	0.417148	0.372783	0.343649	0.334617	-0.103377
cg01771416	chr3	101567360	101567361	cg01771416	0.731604	0.704033	0.670902	0.663337	0.628153	-0.103451
cg08956463	chr6	41168911	41168912	cg08956463	0.204083	0.165749	0.148452	0.11522	0.100545	-0.103538
cg25261377	chr6	30313517	30313518	cg25261377	0.223892	0.203232	0.173297	0.159852	0.120174	-0.103717
cg17950169	chr1	226067900	226067901	cg17950169	0.289792	0.26984	0.257253	0.2224	0.186044	-0.103748
cg11036656	chr3	81887543	81887544	cg11036656	0.630623	0.617349	0.607198	0.542657	0.526669	-0.103954
cg11530995	chr15	68497992	68497993	cg11530995	0.388463	0.367969	0.349706	0.320789	0.284507	-0.103956
cg05693982	chr12	12940390	12940391	cg05693982	0.312769	0.281522	0.285987	0.268921	0.208777	-0.103993
cg09890699	chr1	54821853	54821854	cg09890699	0.247564	0.227396	0.200884	0.192688	0.143436	-0.104128
cg07743231	chr19	40940182	40940183	cg07743231	0.382502	0.365683	0.346753	0.318198	0.278339	-0.104163
cg17640485	chr3	195620147	195620148	cg17640485	0.537505	0.52002	0.481792	0.481221	0.4332	-0.104306
cg20029347	chr11	46366877	46366878	cg20029347	0.240019	0.220955	0.151756	0.175575	0.135649	-0.10437
cg24435571	chr10	104436140	104436141	cg24435571	0.237922	0.224783	0.190606	0.172514	0.133359	-0.104562
cg23901918	chr10	105420747	105420748	cg23901918	0.327192	0.293405	0.248913	0.280179	0.222476	-0.104716
cg02185248	chr17	78748494	78748495	cg02185248	0.246823	0.211502	0.190176	0.200253	0.142086	-0.104738
cg03062454	chr21	30362034	30362035	cg03062454	0.46733	0.439562	0.427705	0.385577	0.362423	-0.104907
cg23903252	chr7	149569998	149569999	cg23903252	0.315124	0.284366	0.262975	0.247813	0.21015	-0.104975
cg25011475	chr10	88517608	88517609	cg25011475	0.225275	0.185761	0.174049	0.154822	0.120285	-0.10499
cg15052890	chr17	4636830	4636831	cg15052890	0.262729	0.23063	0.226825	0.1797	0.1577	-0.105029
cg10961604	chr1	27709771	27709772	cg10961604	0.277431	0.255855	0.247556	0.215574	0.172385	-0.105046
cg00495311	chr3	120068861	120068862	cg00495311	0.176556	0.150304	0.141855	0.123728	0.07146	-0.105096
cg01880463	chr20	45179413	45179414	cg01880463	0.275644	0.255	0.235669	0.208811	0.170483	-0.105162
cg26115633	chr10	129535893	129535894	cg26115633	0.169679	0.132086	0.155958	0.0874644	0.064474	-0.105205
cg22619824	chr7	116786606	116786607	cg22619824	0.594545	0.568619	0.545311	0.491947	0.48925	-0.105295
cg25700533	chr15	41062088	41062089	cg25700533	0.443856	0.426247	0.395446	0.391231	0.338238	-0.105618
cg10504885	chr1	27358363	27358364	cg10504885	0.31243	0.28713	0.262287	0.259876	0.206803	-0.105627
cg03864128	chr20	32398023	32398024	cg03864128	0.64514	0.605797	0.573582	0.578314	0.539406	-0.105734
cg10298052	chr10	57391055	57391056	cg10298052	0.240998	0.212697	0.193911	0.189285	0.135259	-0.105739
cg18349298	chr3	158450550	158450551	cg18349298	0.449759	0.440075	0.385046	0.424082	0.343958	-0.1058
cg01244006	chr12	6485916	6485917	cg01244006	0.364621	0.348475	0.354812	0.310365	0.258703	-0.105918
cg01797381	chr3	57128136	57128137	cg01797381	0.725332	0.704009	0.705619	0.627715	0.619406	-0.105926
cg19439123	chr17	17687621	17687622	cg19439123	0.408964	0.381235	0.347639	0.360623	0.303019	-0.105945
cg11958644	chr5	130872422	130872423	cg11958644	0.198241	0.177188	0.154407	0.139419	0.0922857	-0.105955
cg07081477	chr17	80254862	80254863	cg07081477	0.184444	0.157412	0.163087	0.107801	0.07844	-0.106004
cg25683570	chr1	203051472	203051473	cg25683570	0.853863	0.817594	0.80372	0.746428	0.747801	-0.106062
cg03452174	chr17	27045113	27045114	cg03452174	0.294456	0.274012	0.26094	0.239762	0.188358	-0.106099
cg02032125	chr14	101000186	101000187	cg02032125	0.538765	0.516165	0.519029	0.461467	0.432493	-0.106272
cg24650940	chr5	123988226	123988227	cg24650940	0.433976	0.405085	0.397081	0.367391	0.327663	-0.106314
cg13911707	chr1	247496404	247496405	cg13911707	0.643951	0.59945	0.577028	0.537011	0.537543	-0.106408
cg00460983	chr10	91133941	91133942	cg00460983	0.64465	0.619586	0.618769	0.550042	0.538221	-0.106428
cg24964368	chr19	52264413	52264414	cg24964368	0.232912	0.215335	0.185185	0.164629	0.12637	-0.106542
cg11518509	chr1	114525428	114525429	cg11518509	0.338473	0.319394	0.262745	0.303096	0.231922	-0.106551
cg23793686	chr15	68133972	68133973	cg23793686	0.597258	0.539393	0.574927	0.476481	0.49069	-0.106568
cg02727079	chr6	17986167	17986168	cg02727079	0.709644	0.687882	0.66283	0.597872	0.602869	-0.106776
cg05084827	chr2	55402999	55403000	cg05084827	0.149159	0.0886535	0.103749	0.087294	0.0423491	-0.10681
cg00585790	chr2	109204845	109204846	cg00585790	0.236559	0.220331	0.212084	0.157399	0.129741	-0.106818
cg10089801	chr2	203036235	203036236	cg10089801	0.307889	0.286989	0.266667	0.2464	0.201069	-0.10682
cg12161228	chr11	89224506	89224507	cg12161228	0.20657	0.176656	0.143036	0.152483	0.0996619	-0.106909
cg10101773	chr14	75894136	75894137	cg10101773	0.33263	0.315397	0.248517	0.267694	0.22572	-0.10691
cg05628049	chr3	42113624	42113625	cg05628049	0.348461	0.340386	0.303539	0.290822	0.24154	-0.106921
cg02114084	chr14	75894209	75894210	cg02114084	0.31357	0.283923	0.274407	0.250934	0.206533	-0.107037
cg08481075	chr6	33161328	33161329	cg08481075	0.302714	0.271744	0.247117	0.262913	0.195647	-0.107067
cg07932300	chr6	139454928	139454929	cg07932300	0.286197	0.260728	0.252026	0.227733	0.179073	-0.107124
cg24749947	chr2	158731577	158731578	cg24749947	0.220016	0.196782	0.171433	0.157306	0.112882	-0.107135
cg15299835	chr11	66034835	66034836	cg15299835	0.307212	0.285708	0.265547	0.252811	0.199898	-0.107314
cg20605134	chr6	15400462	15400463	cg20605134	0.390397	0.375025	0.360774	0.348949	0.283033	-0.107364
cg07013955	chr16	1595532	1595533	cg07013955	0.209103	0.187351	0.182164	0.141063	0.101716	-0.107387
cg25046953	chr15	73611614	73611615	cg25046953	0.277001	0.236929	0.167248	0.170486	0.169549	-0.107452
cg04656451	chr20	5626258	5626259	cg04656451	0.206242	0.190769	0.173479	0.141177	0.0986455	-0.107596
cg04330371	chr15	96875656	96875657	cg04330371	0.274099	0.245522	0.281116	0.204545	0.166392	-0.107707
cg24315421	chr1	208040253	208040254	cg24315421	0.213262	0.186778	0.184247	0.160659	0.10553	-0.107732
cg26766373	chr11	75063913	75063914	cg26766373	0.263728	0.245521	0.238005	0.186745	0.155959	-0.107769
cg16052198	chr19	52264411	52264412	cg16052198	0.272323	0.244772	0.227618	0.211596	0.164544	-0.107779
cg16872071	chr9	135997155	135997156	cg16872071	0.299419	0.283211	0.267062	0.240893	0.191617	-0.107802
cg01022200	chr1	180881086	180881087	cg01022200	0.318377	0.302652	0.269173	0.255821	0.210531	-0.107846
cg12915892	chr2	134024093	134024094	cg12915892	0.170799	0.144224	0.172013	0.0866442	0.0628778	-0.107922
cg23701759	chrX	39959596	39959597	cg23701759	0.402474	0.385099	0.321666	0.35181	0.2945	-0.107975
cg17001566	chr1	2990490	2990491	cg17001566	0.257571	0.242571	0.201897	0.167078	0.149477	-0.108094
cg17066531	chr6	36922415	36922416	cg17066531	0.300839	0.275057	0.270674	0.234011	0.192628	-0.10821
cg04948649	chr11	1901748	1901749	cg04948649	0.624659	0.595651	0.560645	0.572218	0.516328	-0.108332
cg19256731	chr20	1874527	1874528	cg19256731	0.278203	0.262886	0.274684	0.189687	0.16983	-0.108373
cg00804354	chr1	249111407	249111408	cg00804354	0.270093	0.24793	0.219342	0.203232	0.161704	-0.108389
cg12060422	chr10	102821684	102821685	cg12060422	0.294233	0.26	0.186539	0.243	0.185782	-0.108451
cg06751366	chr16	50280723	50280724	cg06751366	0.293339	0.278448	0.268649	0.238414	0.18479	-0.108549
cg16499645	chr8	145654854	145654855	cg16499645	0.290998	0.276834	0.241531	0.232537	0.182357	-0.108641
cg22891191	chr10	129706234	129706235	cg22891191	0.468197	0.427117	0.45016	0.371349	0.359398	-0.108799
cg19930116	chr14	50809588	50809589	cg19930116	0.270507	0.252569	0.230791	0.208946	0.161687	-0.108821
cg25587662	chr18	10525447	10525448	cg25587662	0.259628	0.242776	0.216785	0.1957	0.150654	-0.108974
cg17696006	chr2	26521372	26521373	cg17696006	0.51904	0.496441	0.468147	0.461283	0.410024	-0.109016
cg21715751	chr19	33795390	33795391	cg21715751	0.472973	0.436642	0.420432	0.402646	0.363949	-0.109025
cg07656173	chr4	16086023	16086024	cg07656173	0.296943	0.256252	0.267528	0.248912	0.187904	-0.109039
cg17980999	chr6	160240600	160240601	cg17980999	0.840461	0.805575	0.845852	0.805817	0.731215	-0.109246
cg17298326	chr8	142245477	142245478	cg17298326	0.332638	0.308139	0.274365	0.262489	0.223381	-0.109257
cg06100756	chr17	43221575	43221576	cg06100756	0.370766	0.343591	0.291659	0.343709	0.261488	-0.109278
cg07646791	chr6	166667648	166667649	cg07646791	0.274866	0.23725	0.247681	0.214185	0.165582	-0.109284
cg12265130	chr11	59437344	59437345	cg12265130	0.505277	0.473675	0.446824	0.43586	0.39596	-0.109318
cg04193015	chr17	35596680	35596681	cg04193015	0.60751	0.579019	0.582053	0.51097	0.498027	-0.109483
cg27039118	chr8	116575902	116575903	cg27039118	0.600921	0.569457	0.583557	0.506439	0.491381	-0.10954
cg03466124	chr3	179168156	179168157	cg03466124	0.205687	0.186067	0.175597	0.144225	0.0960992	-0.109587
cg24500959	chr10	99474813	99474814	cg24500959	0.271866	0.254311	0.247137	0.19791	0.162276	-0.10959
cg13488078	chr8	27469338	27469339	cg13488078	0.351519	0.339322	0.305708	0.295917	0.241881	-0.109638
cg11115622	chr14	65169958	65169959	cg11115622	0.298852	0.248291	0.25089	0.253159	0.189212	-0.109641
cg23836594	chr17	37894258	37894259	cg23836594	0.395651	0.366502	0.362844	0.333165	0.285963	-0.109688
cg02747254	chr16	29938183	29938184	cg02747254	0.519961	0.496717	0.440714	0.467529	0.410078	-0.109883
cg22158648	chr18	20713759	20713760	cg22158648	0.702985	0.676554	0.659368	0.65029	0.592989	-0.109995
cg11157127	chr6	143998869	143998870	cg11157127	0.227756	0.203445	0.197664	0.16068	0.117577	-0.11018
cg19078576	chr5	17217877	17217878	cg19078576	0.228567	0.185103	0.143772	0.156427	0.11838	-0.110187
cg19412964	chr7	151328093	151328094	cg19412964	0.70225	0.662792	0.638805	0.613923	0.591884	-0.110367
cg16240368	chr1	118728086	118728087	cg16240368	0.250474	0.225626	0.228763	0.181279	0.140099	-0.110375
cg14303478	chr12	72004098	72004099	cg14303478	0.220668	0.190887	0.197374	0.144356	0.110288	-0.11038
cg20275558	chr11	85338473	85338474	cg20275558	0.226123	0.209248	0.18782	0.163464	0.115727	-0.110396
cg09229620	chr3	173116248	173116249	cg09229620	0.403387	0.369055	0.378753	0.321091	0.292814	-0.110573
cg21775570	chr1	2171834	2171835	cg21775570	0.281368	0.253538	0.242416	0.218539	0.170742	-0.110627
cg05901765	chr5	68710818	68710819	cg05901765	0.24627	0.214518	0.220011	0.15182	0.135558	-0.110711
cg12555086	chr10	91002590	91002591	cg12555086	0.770118	0.73532	0.751712	0.668879	0.659356	-0.110762
cg06173720	chr7	127670993	127670994	cg06173720	0.356091	0.337887	0.291383	0.291025	0.245266	-0.110825
cg14654533	chr3	131080755	131080756	cg14654533	0.214411	0.190523	0.210492	0.140751	0.103516	-0.110895
cg20016490	chr14	78061135	78061136	cg20016490	0.772325	0.734506	0.70833	0.736882	0.661295	-0.111029
cg15296767	chr11	64122743	64122744	cg15296767	0.440592	0.42645	0.404171	0.395956	0.329549	-0.111043
cg13877502	chr9	707387	707388	cg13877502	0.291172	0.234407	0.198414	0.269398	0.180091	-0.111081
cg05702218	chr1	174843909	174843910	cg05702218	0.399166	0.370318	0.376688	0.342194	0.288018	-0.111149
cg23891487	chr12	93969700	93969701	cg23891487	0.758551	0.73719	0.702626	0.674513	0.64739	-0.111161
cg14883291	chr11	86383761	86383762	cg14883291	0.383091	0.361826	0.312034	0.314246	0.271916	-0.111175
cg17928286	chr1	205414220	205414221	cg17928286	0.386447	0.364222	0.334495	0.3378	0.275174	-0.111273
cg14688905	chr12	51403056	51403057	cg14688905	0.265365	0.244677	0.219985	0.198839	0.154045	-0.111321
cg10852154	chr6	42421757	42421758	cg10852154	0.337143	0.319509	0.306055	0.272475	0.225818	-0.111325
cg25902939	chr19	18544350	18544351	cg25902939	0.281406	0.24283	0.20104	0.230698	0.16993	-0.111476
cg19927816	chr19	46319153	46319154	cg19927816	0.386063	0.349001	0.297582	0.340081	0.274538	-0.111525
cg09397246	chr15	91427361	91427362	cg09397246	0.313281	0.300931	0.259741	0.264958	0.201574	-0.111707
cg21520055	chr14	21504190	21504191	cg21520055	0.768537	0.735681	0.762353	0.707886	0.656625	-0.111912
cg03355213	chr20	32398230	32398231	cg03355213	0.194532	0.15702	0.178764	0.126222	0.0826158	-0.111917
cg04597393	chr8	142276533	142276534	cg04597393	0.271084	0.256234	0.178061	0.222434	0.159133	-0.111952
cg26780138	chr16	477087	477088	cg26780138	0.330806	0.319082	0.277321	0.263838	0.218719	-0.112086
cg09915396	chr17	2907895	2907896	cg09915396	0.329228	0.306283	0.283015	0.268367	0.217059	-0.112168
cg04597449	chr5	94955575	94955576	cg04597449	0.233252	0.206379	0.186646	0.170598	0.120938	-0.112314
cg26632875	chr12	13179742	13179743	cg26632875	0.69235	0.663744	0.661053	0.596305	0.579676	-0.112674
cg24401737	chr2	202047473	202047474	cg24401737	0.249534	0.232836	0.192542	0.199845	0.136716	-0.112818
cg27274706	chr11	129685751	129685752	cg27274706	0.327038	0.305319	0.301943	0.252199	0.214158	-0.11288
cg27261050	chr12	130821607	130821608	cg27261050	0.671485	0.634366	0.646218	0.530094	0.558481	-0.113005
cg25045893	chr15	83777051	83777052	cg25045893	0.27545	0.257481	0.245482	0.205289	0.162409	-0.113041
cg22524061	chr8	99959430	99959431	cg22524061	0.205441	0.1609	0.158997	0.116134	0.0923822	-0.113059
cg05417950	chr4	123843025	123843026	cg05417950	0.241705	0.218184	0.200117	0.178127	0.128611	-0.113094
cg03330490	chr10	94452236	94452237	cg03330490	0.24306	0.211992	0.195923	0.174915	0.129848	-0.113212
cg08438435	chr15	29408145	29408146	cg08438435	0.30991	0.296039	0.281576	0.252564	0.196681	-0.11323
cg14376836	chr9	94606638	94606639	cg14376836	0.225332	0.196135	0.19541	0.150369	0.111961	-0.113372
cg21928095	chr19	36100748	36100749	cg21928095	0.283271	0.25172	0.268934	0.222509	0.169858	-0.113413
cg10299976	chr10	94455543	94455544	cg10299976	0.806554	0.755366	0.793966	0.650091	0.69312	-0.113435
cg16045423	chr22	39377790	39377791	cg16045423	0.496095	0.441332	0.448911	0.392861	0.382607	-0.113489
cg19450840	chr7	134540954	134540955	cg19450840	0.285113	0.252141	0.243948	0.19362	0.171523	-0.11359
cg02246928	chr6	144586678	144586679	cg02246928	0.408589	0.389212	0.39523	0.315587	0.294756	-0.113833
cg04947907	chr12	133345285	133345286	cg04947907	0.266577	0.248972	0.188904	0.210362	0.152692	-0.113885
cg17602126	chr1	40105687	40105688	cg17602126	0.346642	0.31479	0.294348	0.272026	0.232613	-0.114029
cg01557792	chr14	70162755	70162756	cg01557792	0.235848	0.208859	0.197337	0.183017	0.121702	-0.114145
cg11589567	chr1	175570022	175570023	cg11589567	0.188735	0.161405	0.191466	0.100318	0.0745577	-0.114177
cg23668184	chr2	5836713	5836714	cg23668184	0.222467	0.193563	0.152158	0.159846	0.108256	-0.114211
cg25856090	chr7	143028708	143028709	cg25856090	0.603544	0.563568	0.580333	0.493942	0.48933	-0.114214
cg10114555	chr1	113216774	113216775	cg10114555	0.323906	0.308606	0.29661	0.244609	0.209616	-0.114291
cg24304518	chr2	113299015	113299016	cg24304518	0.295399	0.274351	0.246231	0.231234	0.180996	-0.114403
cg14917244	chr8	27469001	27469002	cg14917244	0.232846	0.213456	0.169907	0.171973	0.11838	-0.114466
cg04728310	chr19	45947905	45947906	cg04728310	0.37843	0.36011	0.326564	0.324616	0.263891	-0.114539
cg12150039	chr19	35490532	35490533	cg12150039	0.245422	0.218451	0.217376	0.204877	0.130846	-0.114576
cg19070398	chr20	810805	810806	cg19070398	0.796082	0.755246	0.725764	0.688063	0.681484	-0.114598
cg13285174	chr20	3052221	3052222	cg13285174	0.587587	0.564077	0.51995	0.494595	0.4728	-0.114787
cg14242696	chr14	73361964	73361965	cg14242696	0.282503	0.246913	0.252709	0.219299	0.167705	-0.114798
cg17738213	chr2	60776302	60776303	cg17738213	0.246902	0.226443	0.203775	0.186294	0.132076	-0.114826
cg06095752	chr2	102313242	102313243	cg06095752	0.368277	0.351424	0.318861	0.313242	0.253371	-0.114906
cg17940902	chr6	32921233	32921234	cg17940902	0.254676	0.229093	0.232065	0.187464	0.139624	-0.115052
cg03143849	chr11	2904951	2904952	cg03143849	0.519711	0.499023	0.478734	0.424709	0.404539	-0.115172
cg00093643	chr15	44579510	44579511	cg00093643	0.418947	0.395371	0.356995	0.322422	0.30371	-0.115237
cg05731808	chr2	173293392	173293393	cg05731808	0.318936	0.298916	0.240343	0.262397	0.203548	-0.115388
cg04477962	chr12	51317375	51317376	cg04477962	0.675881	0.637858	0.637491	0.607129	0.560414	-0.115468
cg06013494	chr17	72528764	72528765	cg06013494	0.302915	0.289786	0.260118	0.246396	0.187302	-0.115613
cg15352315	chr2	160655036	160655037	cg15352315	0.279787	0.259034	0.221836	0.211665	0.164072	-0.115715
cg19119071	chr6	83904067	83904068	cg19119071	0.287007	0.260474	0.231821	0.222635	0.17116	-0.115847
cg00813378	chr1	1475209	1475210	cg00813378	0.302325	0.258989	0.20363	0.232718	0.186328	-0.115996
cg17718703	chr1	90313059	90313060	cg17718703	0.244876	0.197591	0.22983	0.167047	0.128873	-0.116003
cg01322214	chr7	25219198	25219199	cg01322214	0.486162	0.444088	0.418261	0.395956	0.370146	-0.116017
cg11497957	chr8	125985846	125985847	cg11497957	0.251336	0.227943	0.188679	0.198675	0.135291	-0.116045
cg19689330	chr6	5512308	5512309	cg19689330	0.676611	0.639685	0.634741	0.579367	0.560283	-0.116328
cg17176894	chr1	90160031	90160032	cg17176894	0.274088	0.246317	0.234243	0.199083	0.157698	-0.11639
cg09288218	chr12	130554977	130554978	cg09288218	0.655657	0.616639	0.614478	0.554428	0.539183	-0.116475
cg18347010	chr17	55888532	55888533	cg18347010	0.293294	0.27367	0.260835	0.231684	0.176656	-0.116638
cg12452298	chr15	67134587	67134588	cg12452298	0.275276	0.244505	0.226913	0.185318	0.15855	-0.116726
cg05385434	chr1	225998870	225998871	cg05385434	0.395248	0.360139	0.354325	0.325368	0.278459	-0.116789
cg25985583	chr7	26404716	26404717	cg25985583	0.710614	0.686267	0.67712	0.607233	0.593791	-0.116824
cg25074809	chr2	16086016	16086017	cg25074809	0.805951	0.797791	0.770934	0.740216	0.689058	-0.116892
cg03145924	chr1	90228473	90228474	cg03145924	0.29597	0.263582	0.214573	0.250015	0.179013	-0.116956
cg18792022	chr1	11709271	11709272	cg18792022	0.237618	0.182556	0.190103	0.153205	0.120518	-0.1171
cg16755500	chr17	27918338	27918339	cg16755500	0.248507	0.209124	0.167783	0.209146	0.131325	-0.117182
cg13226308	chr11	35019673	35019674	cg13226308	0.372781	0.350218	0.340901	0.284285	0.255485	-0.117296
cg25104397	chr10	104535920	104535921	cg25104397	0.329922	0.31243	0.284594	0.269583	0.212394	-0.117528
cg21816330	chr17	27044629	27044630	cg21816330	0.273428	0.234721	0.196678	0.221721	0.155891	-0.117537
cg17801864	chr20	45179345	45179346	cg17801864	0.351839	0.332569	0.302007	0.288646	0.234183	-0.117655
cg22954687	chr2	216947743	216947744	cg22954687	0.258168	0.237509	0.221753	0.189166	0.1402	-0.117968
cg01829672	chr5	157282617	157282618	cg01829672	0.30622	0.282539	0.266635	0.241073	0.188154	-0.118066
cg13407975	chr19	18705946	18705947	cg13407975	0.28646	0.249981	0.215569	0.228375	0.167957	-0.118502
cg04512966	chr2	162859453	162859454	cg04512966	0.338587	0.307725	0.295528	0.262491	0.21994	-0.118647
cg18297196	chr6	41168941	41168942	cg18297196	0.262896	0.23958	0.186409	0.213421	0.144154	-0.118741
cg03661409	chr2	191812319	191812320	cg03661409	0.682016	0.642646	0.645164	0.594115	0.563086	-0.11893
cg26628907	chr17	38195238	38195239	cg26628907	0.539712	0.514965	0.483256	0.467063	0.420613	-0.119099
cg24202468	chr13	99195339	99195340	cg24202468	0.387215	0.371164	0.3373	0.310285	0.268012	-0.119203
cg13424029	chr10	101297508	101297509	cg13424029	0.425275	0.414071	0.361451	0.339574	0.306028	-0.119247
cg13265740	chr6	139349120	139349121	cg13265740	0.192113	0.164843	0.140399	0.126835	0.0727311	-0.119382
cg10052561	chr1	40137185	40137186	cg10052561	0.213845	0.191495	0.208194	0.137918	0.0942705	-0.119575
cg07377422	chr19	46318633	46318634	cg07377422	0.311893	0.288457	0.216624	0.275225	0.192266	-0.119626
cg19719475	chr3	23849114	23849115	cg19719475	0.753685	0.724987	0.708199	0.635283	0.633838	-0.119847
cg20301308	chr1	65534742	65534743	cg20301308	0.234608	0.202861	0.170262	0.151693	0.11445	-0.120158
cg19893067	chr17	80732956	80732957	cg19893067	0.364028	0.306254	0.289451	0.249425	0.243851	-0.120177
cg10695105	chr12	49943166	49943167	cg10695105	0.254789	0.234269	0.251309	0.160985	0.134589	-0.1202
cg05134041	chrX	82763219	82763220	cg05134041	0.288289	0.277751	0.233483	0.204415	0.167881	-0.120409
cg12727605	chr6	33292029	33292030	cg12727605	0.233317	0.205266	0.181943	0.16213	0.112857	-0.12046
cg01054354	chr15	100272751	100272752	cg01054354	0.587048	0.563499	0.5546	0.491505	0.466158	-0.12089
cg24279243	chr4	38676559	38676560	cg24279243	0.250549	0.223402	0.180068	0.147407	0.129553	-0.120996
cg13501279	chr1	167523555	167523556	cg13501279	0.238348	0.211691	0.220956	0.169492	0.117097	-0.121251
cg19282952	chr6	139312528	139312529	cg19282952	0.718192	0.670237	0.661867	0.612988	0.596703	-0.121489
cg16138158	chr12	123727023	123727024	cg16138158	0.2547	0.228643	0.224841	0.172617	0.133148	-0.121552
cg21122199	chr17	58499720	58499721	cg21122199	0.585185	0.556556	0.548232	0.493287	0.463399	-0.121785
cg11589536	chr3	46250518	46250519	cg11589536	0.732135	0.711852	0.710028	0.624696	0.610168	-0.121967
cg00532474	chr18	43652594	43652595	cg00532474	0.534302	0.508136	0.451704	0.480075	0.412205	-0.122097
cg24290320	chr4	148701131	148701132	cg24290320	0.756658	0.730841	0.719609	0.710202	0.634468	-0.12219
cg27417997	chr4	77356416	77356417	cg27417997	0.469979	0.423929	0.40941	0.349179	0.347613	-0.122366
cg09101151	chr16	67581437	67581438	cg09101151	0.34336	0.313019	0.308894	0.257848	0.220972	-0.122388
cg19303748	chr11	844085	844086	cg19303748	0.330373	0.299064	0.257511	0.245311	0.207864	-0.122509
cg26439324	chrX	149716393	149716394	cg26439324	0.2817	0.253122	0.223758	0.232071	0.159148	-0.122552
cg16958939	chr6	7225223	7225224	cg16958939	0.546077	0.523158	0.52019	0.478	0.423473	-0.122604
cg13247398	chr11	46366840	46366841	cg13247398	0.346922	0.321743	0.268896	0.287152	0.224131	-0.122791
cg13485718	chr14	93315488	93315489	cg13485718	0.485371	0.464706	0.464046	0.39614	0.362553	-0.122818
cg18096987	chr3	11623873	11623874	cg18096987	0.41178	0.389216	0.359531	0.331857	0.288933	-0.122847
cg15481583	chr1	64620825	64620826	cg15481583	0.678806	0.61897	0.681169	0.597589	0.555581	-0.123225
cg11262262	chr17	35305366	35305367	cg11262262	0.265418	0.227439	0.22229	0.188538	0.142104	-0.123314
cg06816239	chr1	169679199	169679200	cg06816239	0.273384	0.237362	0.246836	0.188682	0.149647	-0.123737
cg20085268	chr4	909785	909786	cg20085268	0.360967	0.339416	0.308983	0.280446	0.237211	-0.123756
cg03655395	chr1	56943111	56943112	cg03655395	0.472936	0.440076	0.454411	0.374345	0.348534	-0.124401
cg08994060	chr10	6214026	6214027	cg08994060	0.404556	0.38724	0.354246	0.342102	0.280002	-0.124553
cg00929635	chr20	44035918	44035919	cg00929635	0.458662	0.441432	0.413275	0.414016	0.333937	-0.124725
cg14384158	chr9	140348828	140348829	cg14384158	0.262486	0.229328	0.183739	0.19606	0.137705	-0.124781
cg13023677	chr5	137675418	137675419	cg13023677	0.302227	0.279762	0.254886	0.22749	0.177442	-0.124786
cg06488150	chr7	6476003	6476004	cg06488150	0.222172	0.185578	0.167962	0.146501	0.0972836	-0.124889
cg22165175	chr1	111148915	111148916	cg22165175	0.288398	0.264657	0.232394	0.230855	0.163438	-0.12496
cg01687189	chr12	102225365	102225366	cg01687189	0.604209	0.568012	0.569094	0.526429	0.479228	-0.124981
cg20311846	chr4	77356250	77356251	cg20311846	0.306655	0.256286	0.255098	0.21715	0.181631	-0.125025
cg01044293	chr2	173296469	173296470	cg01044293	0.299422	0.287943	0.238983	0.224949	0.174367	-0.125055
cg02243630	chr4	154386540	154386541	cg02243630	0.308537	0.279351	0.248543	0.242734	0.183365	-0.125172
cg07091500	chr3	185678074	185678075	cg07091500	0.277676	0.239256	0.252211	0.214964	0.152488	-0.125189
cg23856138	chr10	35658321	35658322	cg23856138	0.291673	0.272755	0.251169	0.223819	0.166344	-0.12533
cg09588020	chr1	27755803	27755804	cg09588020	0.504791	0.485281	0.459335	0.445265	0.379419	-0.125372
cg09978533	chr22	46465160	46465161	cg09978533	0.313396	0.288646	0.260216	0.251491	0.187985	-0.125411
cg25964728	chr3	136539328	136539329	cg25964728	0.295993	0.259023	0.259709	0.238489	0.170411	-0.125582
cg17597631	chr1	8443425	8443426	cg17597631	0.220055	0.187886	0.188207	0.132307	0.0944408	-0.125614
cg00711072	chr17	46669489	46669490	cg00711072	0.493754	0.464472	0.378242	0.439363	0.368079	-0.125675
cg23044884	chr8	30245145	30245146	cg23044884	0.27054	0.230502	0.238202	0.199843	0.144795	-0.125745
cg21340621	chr12	122020166	122020167	cg21340621	0.359315	0.341269	0.304304	0.299111	0.233492	-0.125823
cg09322573	chr8	28961356	28961357	cg09322573	0.701912	0.678962	0.653697	0.589857	0.576073	-0.125839
cg02165330	chr11	124542984	124542985	cg02165330	0.437318	0.411304	0.387568	0.347135	0.31137	-0.125948
cg21082028	chr17	46659993	46659994	cg21082028	0.406262	0.378226	0.316411	0.352249	0.280274	-0.125988
cg00074365	chr2	64088479	64088480	cg00074365	0.34828	0.344805	0.314522	0.286679	0.222284	-0.125996
cg22143698	chr5	10608058	10608059	cg22143698	0.285848	0.271461	0.232721	0.221634	0.159526	-0.126322
cg10207553	chr15	65277977	65277978	cg10207553	0.346662	0.327272	0.29179	0.282504	0.219822	-0.12684
cg18548864	chr3	112995278	112995279	cg18548864	0.463708	0.439209	0.418601	0.397975	0.336525	-0.127183
cg21863949	chr21	43198431	43198432	cg21863949	0.338829	0.287391	0.322505	0.293075	0.211501	-0.127327
cg03773413	chr1	247335974	247335975	cg03773413	0.541273	0.524922	0.464347	0.450941	0.413823	-0.12745
cg08038033	chr3	71354056	71354057	cg08038033	0.285375	0.254973	0.228647	0.209557	0.157824	-0.127551
cg11011640	chr6	33175177	33175178	cg11011640	0.38185	0.356693	0.345631	0.302748	0.254016	-0.127834
cg16887334	chr20	3052151	3052152	cg16887334	0.711283	0.67252	0.631181	0.597016	0.583448	-0.127835
cg19371916	chr1	8874984	8874985	cg19371916	0.355577	0.315938	0.336827	0.264429	0.227592	-0.127984
cg18720486	chr3	72870838	72870839	cg18720486	0.288519	0.261187	0.22251	0.233426	0.160401	-0.128118
cg20438687	chr17	4761644	4761645	cg20438687	0.736954	0.700897	0.692004	0.647642	0.608789	-0.128166
cg24948743	chr8	6481608	6481609	cg24948743	0.406541	0.397574	0.371586	0.303184	0.278163	-0.128378
cg05759347	chr1	243416723	243416724	cg05759347	0.23606	0.210634	0.185622	0.160064	0.107619	-0.128442
cg11164639	chr15	91192950	91192951	cg11164639	0.638107	0.609929	0.59963	0.564346	0.509599	-0.128508
cg26876444	chr1	65887413	65887414	cg26876444	0.309549	0.268158	0.282526	0.236678	0.180824	-0.128725
cg03204322	chr1	84767878	84767879	cg03204322	0.264404	0.234346	0.213371	0.205326	0.135623	-0.128782
cg14963928	chr1	40392088	40392089	cg14963928	0.458835	0.401683	0.419459	0.384713	0.329973	-0.128862
cg07417146	chr6	33400528	33400529	cg07417146	0.662614	0.643752	0.614383	0.597506	0.533745	-0.128869
cg27005749	chr8	141608646	141608647	cg27005749	0.244883	0.201947	0.193213	0.161356	0.115968	-0.128915
cg01878807	chr14	24422368	24422369	cg01878807	0.410757	0.382787	0.365126	0.330992	0.281812	-0.128944
cg25894160	chr20	24974513	24974514	cg25894160	0.613043	0.56811	0.560206	0.543042	0.484024	-0.129019
cg04857257	chr8	90913896	90913897	cg04857257	0.331599	0.289766	0.262689	0.239775	0.202446	-0.129154
cg02327530	chr7	100091786	100091787	cg02327530	0.379639	0.355677	0.293393	0.340381	0.250275	-0.129365
cg05429448	chr3	101659630	101659631	cg05429448	0.289582	0.268723	0.207862	0.216724	0.160178	-0.129404
cg04058799	chr7	151547969	151547970	cg04058799	0.550624	0.521985	0.521629	0.46723	0.421135	-0.129489
cg08782002	chr17	61847885	61847886	cg08782002	0.675183	0.640519	0.647196	0.5768	0.545449	-0.129734
cg18980148	chr8	134552558	134552559	cg18980148	0.393588	0.367809	0.340435	0.308402	0.26383	-0.129757
cg10479431	chr17	7461421	7461422	cg10479431	0.338234	0.319596	0.298503	0.266246	0.208472	-0.129763
cg24404823	chr1	247496053	247496054	cg24404823	0.526442	0.496908	0.472068	0.454471	0.396607	-0.129835
cg18693822	chr7	55620604	55620605	cg18693822	0.291455	0.264401	0.254328	0.21525	0.16153	-0.129926
cg23837109	chr10	75670435	75670436	cg23837109	0.371026	0.346239	0.299535	0.299856	0.240666	-0.13036
cg00206414	chrX	39949510	39949511	cg00206414	0.304691	0.286627	0.191768	0.252254	0.174327	-0.130364
cg16477774	chr11	65325249	65325250	cg16477774	0.248224	0.202122	0.181556	0.175034	0.117606	-0.130618
cg16547579	chr20	4954333	4954334	cg16547579	0.259575	0.249727	0.21139	0.178818	0.128788	-0.130786
cg13500720	chr6	151679097	151679098	cg13500720	0.307312	0.28293	0.253928	0.218082	0.176092	-0.13122
cg00791854	chr1	154392070	154392071	cg00791854	0.285864	0.262824	0.236462	0.204278	0.154621	-0.131243
cg04414860	chr6	116575894	116575895	cg04414860	0.432103	0.409692	0.364948	0.355222	0.30082	-0.131283
cg02061820	chr3	152046751	152046752	cg02061820	0.30196	0.268974	0.27139	0.225589	0.170599	-0.131361
cg19005210	chr6	41168960	41168961	cg19005210	0.345485	0.31536	0.271614	0.283284	0.214093	-0.131392
cg10627428	chr3	122514814	122514815	cg10627428	0.317886	0.301382	0.25576	0.257202	0.18647	-0.131415
cg19047868	chr17	46669485	46669486	cg19047868	0.403775	0.367413	0.284794	0.334944	0.272179	-0.131596
cg07226162	chr10	112293247	112293248	cg07226162	0.280849	0.22808	0.251796	0.179885	0.149105	-0.131744
cg13686044	chr17	14736367	14736368	cg13686044	0.468459	0.445306	0.453493	0.32617	0.336651	-0.131807
cg09340403	chr6	138247491	138247492	cg09340403	0.61405	0.58312	0.578192	0.529915	0.48182	-0.132229
cg20965743	chr14	104552209	104552210	cg20965743	0.303164	0.261399	0.190612	0.154884	0.17055	-0.132613
cg12744859	chr17	46669492	46669493	cg12744859	0.361341	0.336964	0.269817	0.285978	0.228577	-0.132764
cg15374924	chr11	126290232	126290233	cg15374924	0.336891	0.303891	0.285476	0.252076	0.203974	-0.132917
cg26878709	chr11	120197138	120197139	cg26878709	0.617656	0.587231	0.571778	0.513998	0.484564	-0.133092
cg23847017	chr1	28764854	28764855	cg23847017	0.317433	0.30278	0.25323	0.233558	0.183862	-0.133571
cg13942283	chr10	112562640	112562641	cg13942283	0.378364	0.338797	0.337616	0.32279	0.244721	-0.133643
cg24725263	chr12	56101328	56101329	cg24725263	0.331688	0.30272	0.30399	0.23597	0.197842	-0.133846
cg12111783	chrX	40027674	40027675	cg12111783	0.479646	0.460484	0.383903	0.423767	0.345569	-0.134077
cg17514528	chr1	11862907	11862908	cg17514528	0.439829	0.413586	0.355879	0.333151	0.30567	-0.134158
cg26801613	chr1	87793510	87793511	cg26801613	0.605971	0.57044	0.552485	0.498387	0.471605	-0.134365
cg08113187	chr16	87469329	87469330	cg08113187	0.402121	0.384519	0.328549	0.310145	0.267638	-0.134482
cg11953794	chr19	18280669	18280670	cg11953794	0.483978	0.465198	0.420499	0.386638	0.349324	-0.134654
cg26823762	chr2	42369093	42369094	cg26823762	0.323027	0.294047	0.272067	0.257002	0.187546	-0.135481
cg07385778	chr3	72320634	72320635	cg07385778	0.318474	0.283565	0.247219	0.235202	0.182614	-0.13586
cg22438763	chr1	47900256	47900257	cg22438763	0.328779	0.299979	0.260733	0.26916	0.192289	-0.13649
cg02287007	chr6	166877038	166877039	cg02287007	0.36649	0.336406	0.313106	0.298719	0.229933	-0.136557
cg21683390	chr18	13259088	13259089	cg21683390	0.602739	0.557731	0.557523	0.469275	0.466102	-0.136638
cg25507226	chr7	157190734	157190735	cg25507226	0.442228	0.410048	0.380772	0.346699	0.305476	-0.136753
cg04005059	chr2	23719838	23719839	cg04005059	0.370707	0.336133	0.332149	0.271429	0.23377	-0.136937
cg23774988	chr11	128419199	128419200	cg23774988	0.23895	0.206782	0.230175	0.153003	0.101062	-0.137887
cg02717454	chr16	3928799	3928800	cg02717454	0.291377	0.261934	0.215533	0.202436	0.153442	-0.137935
cg17775490	chr20	45179354	45179355	cg17775490	0.301644	0.272652	0.263256	0.220397	0.163047	-0.138598
cg11658419	chr12	58290850	58290851	cg11658419	0.358093	0.322562	0.294496	0.298315	0.219428	-0.138665
cg27057509	chr6	30883762	30883763	cg27057509	0.559698	0.538923	0.473949	0.473543	0.420866	-0.138832
cg26106778	chr6	33175147	33175148	cg26106778	0.291553	0.260573	0.27473	0.192683	0.15266	-0.138894
cg00688402	chr20	61591209	61591210	cg00688402	0.523856	0.493158	0.47526	0.414427	0.384551	-0.139305
cg26889659	chr6	684090	684091	cg26889659	0.687089	0.668374	0.595434	0.51287	0.547151	-0.139938
cg20824977	chr15	59978600	59978601	cg20824977	0.305918	0.287004	0.26728	0.207991	0.165512	-0.140406
cg03892838	chr2	238599734	238599735	cg03892838	0.38363	0.36032	0.31751	0.306032	0.242939	-0.140691
cg06835212	chr5	88182744	88182745	cg06835212	0.624968	0.58226	0.58323	0.511793	0.484065	-0.140903
cg26706803	chr16	50293530	50293531	cg26706803	0.319032	0.281184	0.270717	0.230102	0.177708	-0.141324
cg13597051	chr6	31695599	31695600	cg13597051	0.34658	0.321672	0.302531	0.26153	0.204725	-0.141855
cg08987251	chr16	58769104	58769105	cg08987251	0.426308	0.404422	0.381587	0.334137	0.284327	-0.141982
cg07065759	chr2	198017462	198017463	cg07065759	0.251159	0.219158	0.211111	0.16759	0.108921	-0.142238
cg15407162	chr6	28192457	28192458	cg15407162	0.406472	0.370695	0.344565	0.318853	0.264136	-0.142336
cg27186013	chr4	95264127	95264128	cg27186013	0.333287	0.307549	0.280612	0.25611	0.190689	-0.142599
cg15410675	chr4	154144800	154144801	cg15410675	0.486823	0.457627	0.433301	0.433046	0.34422	-0.142603
cg08224563	chr16	20916305	20916306	cg08224563	0.331684	0.293314	0.280772	0.247255	0.188947	-0.142737
cg13333954	chr12	1098663	1098664	cg13333954	0.425039	0.393974	0.351092	0.342178	0.28229	-0.142749
cg04764812	chr10	76582315	76582316	cg04764812	0.372644	0.344417	0.330816	0.292253	0.229771	-0.142873
cg17934790	chr19	14693742	14693743	cg17934790	0.554624	0.532904	0.509187	0.450363	0.41056	-0.144063
cg16273546	chr10	123070392	123070393	cg16273546	0.647856	0.579347	0.536882	0.442541	0.503771	-0.144085
cg01116137	chr20	25034263	25034264	cg01116137	0.414812	0.394629	0.351055	0.341187	0.27066	-0.144152
cg11173131	chr20	45179226	45179227	cg11173131	0.36745	0.337681	0.313139	0.285452	0.223094	-0.144356
cg09326832	chr6	7243643	7243644	cg09326832	0.32524	0.289858	0.284968	0.229582	0.179964	-0.145276
cg15068842	chr11	60677810	60677811	cg15068842	0.628805	0.610084	0.590313	0.521259	0.483295	-0.14551
cg02457461	chr8	9913680	9913681	cg02457461	0.309292	0.282689	0.269043	0.208213	0.16356	-0.145732
cg06841499	chr11	67349641	67349642	cg06841499	0.415389	0.379809	0.392841	0.327082	0.268734	-0.146655
cg14042143	chr7	2646782	2646783	cg14042143	0.687922	0.642607	0.645676	0.616841	0.540983	-0.146939
cg17766305	chr10	90147030	90147031	cg17766305	0.384708	0.353107	0.322279	0.314982	0.237132	-0.147576
cg18048655	chr17	79453575	79453576	cg18048655	0.343249	0.294421	0.337475	0.242492	0.194913	-0.148336
cg05482395	chr13	52582761	52582762	cg05482395	0.451373	0.396143	0.39575	0.373805	0.30146	-0.149912
cg01366985	chr6	25167695	25167696	cg01366985	0.309589	0.280047	0.274687	0.219749	0.159409	-0.15018
cg22570970	chr6	15401067	15401068	cg22570970	0.384492	0.360795	0.342502	0.316703	0.233209	-0.151282
cg23098068	chr2	172650722	172650723	cg23098068	0.378341	0.354673	0.3364	0.285976	0.226808	-0.151532
cg13391244	chr7	120629638	120629639	cg13391244	0.41949	0.380819	0.347071	0.338721	0.267179	-0.152311
cg09803321	chr10	104913480	104913481	cg09803321	0.630936	0.58696	0.591553	0.51658	0.478448	-0.152488
cg25941751	chr2	46613544	46613545	cg25941751	0.419921	0.390223	0.356022	0.334884	0.266972	-0.152948
cg11825899	chr9	35844849	35844850	cg11825899	0.530371	0.513607	0.462372	0.436743	0.377304	-0.153067
cg21787323	chr11	85338252	85338253	cg21787323	0.661079	0.638054	0.612425	0.570464	0.507649	-0.15343
cg07805500	chr6	151380818	151380819	cg07805500	0.38428	0.352191	0.322925	0.285495	0.229352	-0.154927
cg17660833	chr3	11267020	11267021	cg17660833	0.623011	0.596683	0.590595	0.512959	0.467883	-0.155128
cg13371705	chr12	2452955	2452956	cg13371705	0.4609	0.440481	0.405927	0.342784	0.305632	-0.155267
cg01952226	chr8	102507382	102507383	cg01952226	0.351511	0.328067	0.306382	0.262678	0.195778	-0.155733
cg14220170	chr3	36966224	36966225	cg14220170	0.592606	0.54197	0.539705	0.509211	0.436792	-0.155813
cg05916684	chr17	49008322	49008323	cg05916684	0.391925	0.368165	0.343933	0.282007	0.235969	-0.155956
cg09449988	chr7	151328116	151328117	cg09449988	0.600534	0.544396	0.521865	0.475898	0.444388	-0.156146
cg00956142	chr1	28765031	28765032	cg00956142	0.347696	0.322259	0.317599	0.231638	0.190481	-0.157215
cg10458216	chr13	97873947	97873948	cg10458216	0.398947	0.375622	0.331306	0.295292	0.241505	-0.157441
cg04998202	chr1	61545546	61545547	cg04998202	0.382115	0.351245	0.331907	0.298833	0.222842	-0.159273
cg10211414	chr1	8875053	8875054	cg10211414	0.601652	0.553509	0.590353	0.472273	0.44229	-0.159362
cg06358171	chr1	54822008	54822009	cg06358171	0.36966	0.335343	0.319692	0.286101	0.209247	-0.160413
cg13289202	chr11	34322226	34322227	cg13289202	0.361296	0.334826	0.307088	0.274864	0.200155	-0.16114
cg03466717	chr16	49564370	49564371	cg03466717	0.399599	0.36438	0.337158	0.299171	0.236584	-0.163015
cg19533955	chr3	99790878	99790879	cg19533955	0.623678	0.584608	0.585661	0.538247	0.460444	-0.163234
cg02493602	chr11	86383696	86383697	cg02493602	0.444469	0.378432	0.381652	0.342516	0.281191	-0.163279
cg01305421	chr12	102874286	102874287	cg01305421	0.351783	0.309934	0.316712	0.263642	0.188213	-0.16357
cg08738570	chr1	1475265	1475266	cg08738570	0.258578	0.224447	0.297933	0.113595	0.0942949	-0.164283
cg06707899	chr16	71761031	71761032	cg06707899	0.524987	0.500892	0.447199	0.434174	0.360629	-0.164358
cg18571045	chr13	113238006	113238007	cg18571045	0.405547	0.37581	0.350242	0.301673	0.241012	-0.164535
cg11939496	chr1	160833560	160833561	cg11939496	0.575151	0.543215	0.511139	0.470996	0.40998	-0.16517
cg08899523	chr10	123244591	123244592	cg08899523	0.556423	0.487095	0.418253	0.34776	0.389392	-0.167031
cg20442379	chr10	60024634	60024635	cg20442379	0.442239	0.413014	0.379233	0.361851	0.274808	-0.167431
cg22963979	chr7	1858916	1858917	cg22963979	0.489258	0.452297	0.429751	0.407167	0.320894	-0.168364
cg20790648	chr3	151619923	151619924	cg20790648	0.468597	0.437428	0.430835	0.375079	0.296863	-0.171733
cg19320820	chr4	87966326	87966327	cg19320820	0.428352	0.400601	0.364725	0.314267	0.255761	-0.172591
cg20048655	chr2	7975491	7975492	cg20048655	0.39393	0.364703	0.33691	0.282489	0.217051	-0.176879
cg05783185	chr8	119121281	119121282	cg05783185	0.411668	0.380168	0.345876	0.29817	0.231293	-0.180376
cg17934470	chr5	49959703	49959704	cg17934470	0.468154	0.431392	0.398445	0.374416	0.28777	-0.180384
cg04395153	chr1	203052423	203052424	cg04395153	0.834407	0.770953	0.730015	0.658325	0.653718	-0.180689
cg13093111	chr17	66308577	66308578	cg13093111	0.681111	0.631245	0.623192	0.557612	0.498585	-0.182527
cg23846712	chr19	3607608	3607609	cg23846712	0.506199	0.459376	0.49373	0.403052	0.320877	-0.185323
cg04422741	chr3	151102836	151102837	cg04422741	0.509889	0.462472	0.442918	0.382264	0.317601	-0.192288
cg22712983	chr2	219187374	219187375	cg22712983	0.73201	0.714991	0.684975	0.648331	0.535288	-0.196722
cg09001226	chr6	32155082	32155083	cg09001226	0.318084	0.26089	0.326643	0.139518	0.110736	-0.207348
cg12754495	chr3	151102703	151102704	cg12754495	0.544341	0.502627	0.466553	0.436305	0.334215	-0.210126
cg15590153	chr1	64058523	64058524	cg15590153	0.482523	0.444418	0.399251	0.351877	0.272218	-0.210305
cg17221813	chr20	61590823	61590824	cg17221813	0.489132	0.413217	0.410753	0.290887	0.276471	-0.212662
cg22742001	chr12	110435418	110435419	cg22742001	0.510567	0.468996	0.425841	0.377577	0.296361	-0.214206
cg02940147	chr11	124747263	124747264	cg02940147	0.383203	0.318751	0.350905	0.199199	0.168099	-0.215104
cg23230564	chr5	31470890	31470891	cg23230564	0.497038	0.445364	0.397208	0.363205	0.280325	-0.216714
cg17240725	chr7	73149356	73149357	cg17240725	0.46612	0.385408	0.416086	0.336919	0.240315	-0.225805
